# Supplementary material for: Rewritable printing of ionic liquid nanofilm utilizing focused ion beam induced film wetting
Source: Nat Commun. 2024 Apr 5;15:2949. doi: 10.1038/s41467-024-47018-9 (PMC10997651; doi:10.1038/s41467-024-47018-9)
Supplement: Supplementary file 9 — Source Data [file 41467_2024_47018_MOESM9_ESM.xlsx]

## Sheet: Fig. 1a
Imaging mode			Inducing mode			Damaging mode
s^-2 (nm^-2)	Dwell time (μs)		s^-2 (nm^-2)	Dwell time (μs)		s^-2 (nm^-2)	Dwell time (μs)
0.44	0.1		0.44	5		100	50
0.44	0.5		0.44	7
0.44	0.7		1	4
0.44	1		1	5
0.44	2		1	7
0.44	3		4	0.7
0.44	4		4	1
1	0.1		4	2
1	0.5		4	3
1	0.7		4	4
1	1		4	5
1	2		4	7
1	3		16	0.5
4	0.1		16	0.7
4	0.5		16	1
16	0.1		16	2
			16	3
			16	4
			16	5
			16	7

## Sheet: Fig. 3a
Calculated Dose density			Experemental Dose density
Distance (nm)	Dose (ions/nm^2)		Distance (nm)	Dose (ions/nm^2)
-199	0.8177		-200	2
-198	0.8177		-50	2.3
-197	0.8177		0	2.5
-196	0.8177		50	3.6
-195	0.8177		100	5.8
-194	0.8177		200	7.9
-193	0.8177		300	15
-192	0.8177		350	16.2
-191	0.8177		400	21.3
-190	0.8177		500	25
-189	0.8177
-188	0.8177
-187	0.8177
-186	0.8177
-185	0.8177
-184	0.8177
-183	0.8177
-182	0.8177
-181	0.8177
-180	0.8177
-179	0.8177
-178	0.8177
-177	0.8177
-176	0.8177
-175	0.8177
-174	0.8177
-173	0.8177
-172	0.8177
-171	0.8177
-170	0.8177
-169	0.8177
-168	0.8177
-167	0.8177
-166	0.8177
-165	0.8177
-164	0.8177
-163	0.8177
-162	0.8177
-161	0.8177
-160	0.8177
-159	0.8177
-158	0.8177
-157	0.8177
-156	0.8177
-155	0.8177
-154	0.8177
-153	0.8177
-152	0.8177
-151	0.8177
-150	0.8177
-149	0.8177
-148	0.8177
-147	0.8177
-146	0.8177
-145	0.8177
-144	0.8177
-143	0.8177
-142	0.8177
-141	0.8177
-140	0.8177
-139	0.8177
-138	0.8177
-137	0.8177
-136	0.8177
-135	0.8177
-134	0.8177
-133	0.8177
-132	0.8177
-131	0.8177
-130	0.8177
-129	0.8177
-128	0.8177
-127	0.8177
-126	0.8177
-125	0.8177
-124	0.8177
-123	0.8177
-122	0.8177
-121	0.8177
-120	0.8177
-119	0.8177
-118	0.8177
-117	0.8177
-116	0.8177
-115	0.8177
-114	0.8177
-113	0.8177
-112	0.8177
-111	0.8177
-110	0.8177
-109	0.8177
-108	0.8177
-107	0.8177
-106	0.8177
-105	0.8177
-104	0.8177
-103	0.8177
-102	0.8177
-101	0.8177
-100	0.8177
-99	0.8177
-98	0.8177
-97	0.8177
-96	0.8177
-95	0.8177
-94	0.8177
-93	0.8177
-92	0.8177
-91	0.8177
-90	0.8177
-89	0.8177
-88	0.8177
-87	0.8177
-86	0.8177
-85	0.8177
-84	0.8177
-83	0.8177
-82	0.8177
-81	0.8177
-80	0.8177
-79	0.8177
-78	0.8177
-77	0.8177
-76	0.8177
-75	0.8177
-74	0.8177
-73	0.8177
-72	0.8177
-71	0.8177
-70	0.8177
-69	0.8177
-68	0.8177
-67	0.8177
-66	0.8177
-65	0.8177
-64	0.8177
-63	0.8177
-62	0.8177
-61	0.8177
-60	0.8177
-59	0.8177
-58	0.8177
-57	0.8177
-56	0.8177
-55	0.8177
-54	0.8177
-53	0.8177
-52	0.8177
-51	0.8177
-50	0.8177
-49	0.8177
-48	0.8177
-47	0.8177
-46	0.8177
-45	0.8177
-44	0.8177
-43	0.8177
-42	0.8177
-41	0.8177
-40	0.8177
-39	0.8177
-38	0.8177
-37	0.8177
-36	0.8177
-35	0.8177
-34	0.8177
-33	0.8177
-32	0.8177
-31	0.8177
-30	0.8177
-29	0.8177
-28	0.8177
-27	0.8177
-26	0.8177
-25	0.8177
-24	0.8177
-23	0.8177
-22	0.8177
-21	0.8177
-20	0.8177
-19	0.8177
-18	0.8177
-17	0.8177
-16	0.8177
-15	0.8177
-14	0.8177
-13	0.8177
-12	0.8177
-11	0.8177
-10	0.8177
-9	0.8177
-8	0.8177
-7	0.8177
-6	0.8177
-5	0.8177
-4	0.8177
-3	0.8177
-2	0.8177
-1	0.8177
0	0.8177
1	0.82397
2	0.8427
3	0.86142
4	0.88015
5	0.89888
6	0.9176
7	0.93633
8	0.9613
9	0.98002
10	0.99875
11	1.01748
12	1.0362
13	1.06117
14	1.0799
15	1.09863
16	1.1236
17	1.14232
18	1.16105
19	1.18602
20	1.20474
21	1.22971
22	1.24844
23	1.26717
24	1.29213
25	1.31086
26	1.33583
27	1.35456
28	1.37953
29	1.40449
30	1.42322
31	1.44819
32	1.46692
33	1.49189
34	1.51685
35	1.54182
36	1.56055
37	1.58552
38	1.61049
39	1.63546
40	1.65418
41	1.67915
42	1.70412
43	1.72909
44	1.75406
45	1.77903
46	1.804
47	1.82896
48	1.85393
49	1.8789
50	1.90387
51	1.92884
52	1.95381
53	1.97878
54	2.00375
55	2.02871
56	2.05368
57	2.07865
58	2.10986
59	2.13483
60	2.1598
61	2.18477
62	2.21598
63	2.24095
64	2.26592
65	2.29713
66	2.3221
67	2.34707
68	2.37828
69	2.40325
70	2.43446
71	2.45943
72	2.49064
73	2.51561
74	2.54682
75	2.57179
76	2.603
77	2.63421
78	2.65918
79	2.69039
80	2.7216
81	2.74657
82	2.77778
83	2.80899
84	2.8402
85	2.86517
86	2.89638
87	2.92759
88	2.9588
89	2.99001
90	3.02122
91	3.05243
92	3.08365
93	3.11486
94	3.14607
95	3.17728
96	3.20849
97	3.2397
98	3.27091
99	3.30212
100	3.33958
101	3.37079
102	3.402
103	3.43321
104	3.47066
105	3.50187
106	3.53308
107	3.57054
108	3.60175
109	3.63296
110	3.67041
111	3.70162
112	3.73908
113	3.77029
114	3.80774
115	3.83895
116	3.8764
117	3.91386
118	3.94507
119	3.98252
120	4.01998
121	4.05119
122	4.08864
123	4.12609
124	4.16355
125	4.19476
126	4.23221
127	4.26966
128	4.30712
129	4.34457
130	4.38202
131	4.41948
132	4.45693
133	4.49438
134	4.53184
135	4.56929
136	4.60674
137	4.64419
138	4.68789
139	4.72534
140	4.7628
141	4.80025
142	4.84395
143	4.8814
144	4.91885
145	4.96255
146	5
147	5.0437
148	5.08115
149	5.12484
150	5.1623
151	5.20599
152	5.24345
153	5.28714
154	5.33084
155	5.36829
156	5.41199
157	5.45568
158	5.49313
159	5.53683
160	5.58052
161	5.62422
162	5.66792
163	5.71161
164	5.75531
165	5.799
166	5.8427
167	5.88639
168	5.93009
169	5.97378
170	6.01748
171	6.06117
172	6.10487
173	6.15481
174	6.1985
175	6.2422
176	6.28589
177	6.33583
178	6.37953
179	6.42946
180	6.47316
181	6.51685
182	6.56679
183	6.61673
184	6.66042
185	6.71036
186	6.75406
187	6.804
188	6.85393
189	6.89763
190	6.94757
191	6.9975
192	7.04744
193	7.09738
194	7.14732
195	7.19725
196	7.24719
197	7.29713
198	7.34707
199	7.397
200	7.44694
201	7.49688
202	7.54682
203	7.59675
204	7.65293
205	7.70287
206	7.75281
207	7.80899
208	7.85893
209	7.91511
210	7.96504
211	8.02122
212	8.07116
213	8.12734
214	8.17728
215	8.23346
216	8.28964
217	8.33958
218	8.39576
219	8.45194
220	8.50811
221	8.56429
222	8.62047
223	8.67665
224	8.73283
225	8.78901
226	8.84519
227	8.90137
228	8.95755
229	9.01373
230	9.06991
231	9.13233
232	9.18851
233	9.24469
234	9.30712
235	9.3633
236	9.42572
237	9.4819
238	9.54432
239	9.6005
240	9.66292
241	9.72534
242	9.78152
243	9.84395
244	9.90637
245	9.96879
246	10.0312
247	10.0936
248	10.1561
249	10.2185
250	10.2809
251	10.3433
252	10.4057
253	10.4682
254	10.5306
255	10.5992
256	10.6617
257	10.7241
258	10.7928
259	10.8552
260	10.9238
261	10.9863
262	11.0549
263	11.1236
264	11.186
265	11.2547
266	11.3233
267	11.392
268	11.4607
269	11.5231
270	11.5918
271	11.6604
272	11.7353
273	11.804
274	11.8727
275	11.9413
276	12.01
277	12.0849
278	12.1536
279	12.2222
280	12.2971
281	12.3658
282	12.4407
283	12.5156
284	12.5843
285	12.6592
286	12.7341
287	12.809
288	12.8776
289	12.9526
290	13.0275
291	13.1024
292	13.1835
293	13.2584
294	13.3333
295	13.4082
296	13.4832
297	13.5643
298	13.6392
299	13.7203
300	13.7953
301	13.8764
302	13.9513
303	14.0325
304	14.1136
305	14.1948
306	14.2759
307	14.357
308	14.432
309	14.5193
310	14.6005
311	14.6816
312	14.7628
313	14.8439
314	14.9313
315	15.0125
316	15.0999
317	15.181
318	15.2684
319	15.3496
320	15.4369
321	15.5243
322	15.6117
323	15.6991
324	15.7865
325	15.8739
326	15.9613
327	16.0487
328	16.1361
329	16.2235
330	16.3171
331	16.4045
332	16.4981
333	16.5855
334	16.6791
335	16.7728
336	16.8664
337	16.9538
338	17.0474
339	17.1411
340	17.2347
341	17.3346
342	17.4282
343	17.5219
344	17.6155
345	17.7154
346	17.809
347	17.9089
348	18.0087
349	18.1024
350	18.2022
351	18.3021
352	18.402
353	18.5019
354	18.6017
355	18.7016
356	18.8077
357	18.9076
358	19.0075
359	19.1136
360	19.2197
361	19.3196
362	19.4257
363	19.5318
364	19.638
365	19.7441
366	19.8502
367	19.9563
368	20.0624
369	20.1748
370	20.2809
371	20.3933
372	20.5056
373	20.6117
374	20.7241
375	20.8364
376	20.9488
377	21.0612
378	21.1735
379	21.2921
380	21.4045
381	21.5169
382	21.6355
383	21.7541
384	21.8727
385	21.985
386	22.1036
387	22.2222
388	22.3471
389	22.4657
390	22.5843
391	22.7091
392	22.8277
393	22.9526
394	23.0774
395	23.2022
396	23.3271
397	23.4519
398	23.5768
399	23.7079
400	23.8327
401	23.9638
402	24.0886
403	24.2197
404	24.3508
405	24.4819
406	24.613
407	24.7503
408	24.8814
409	25.0125
410	25.1498
411	25.2871
412	25.4245
413	25.5618

## Sheet: Fig. 3b
Substrate Name	Experemental Film length (μm)	Average film length	Calculated Ion Emission Number
Au	0		1e-10
Copper	0		1e-10
Silicon wafer	0.81	0.675	1.01e-05
Silicon wafer	0.25	0.408056
Silicon wafer	0.34
Silicon wafer	1.21
Silicon wafer	0.38
Silicon wafer	1.06
Melted quartz	7.13	7.114	8370
Melted quartz	7.21	0.180222
Melted quartz	7.05
Melted quartz	6.85
Melted quartz	7.33
Mica	17.57	17.292	8385
Mica	19.25	3.12302
Mica	11.88
Mica	18.26
Mica	19.5
Thermally grown sio2	21.52	21.8425	8397
Thermally grown sio2	17.25	3.70916
Thermally grown sio2	26.3
Thermally grown sio2	22.3
Thermally grown sio2	21.8
PECVD deposited sio2	43.1	42.6217	8397
PECVD deposited sio2	36.2	4.25787
PECVD deposited sio2	42.77
PECVD deposited sio2	48.1
PECVD deposited sio2	39.69
PECVD deposited sio2	45.87

## Sheet: Fig. 3d
Change Width Experement			Single Spot Experiment					Calculated Flow Speed
Film length (μm)	Film velocity (μm/s)		Film length (μm)	Film velocity (μm/s)				Film length (μm)	Flow speed (μm/s)	Speed lower limit	Speed upper limit
22.65	0.8	3.38449		16.6667	0.552826			1	17.1429	12.8571	34.2857
17.73	0.8	17.0957	3.434	16.6667	2.67875			1.01	16.9731	12.7298	33.9462
19.48	0.8		2.151	16.6667				1.02	16.8067	12.605	33.6135
11.66	0.8		2.42	16.6667				1.03	16.6436	12.4827	33.2871
16.53	0.8		2.71	16.6667				1.04	16.4835	12.3626	32.967
20.327	0.8							1.05	16.3265	12.2449	32.6531
14.55	0.8		3.673	3.634	0.276346			1.06	16.1725	12.1294	32.345
13.12	0.8		3.811	3.634	3.634			1.07	16.0214	12.016	32.0427
16.17	0.8		3.15	3.634				1.08	15.873	11.9048	31.746
18.74	0.8		3.733	3.634				1.09	15.7274	11.7955	31.4548
			3.803	3.634				1.1	15.5844	11.6883	31.1688
7.07	1.33333	5.25606						1.11	15.444	11.583	30.888
13.98	1.33333	15.8314	5.853	2.27273	0.330883			1.12	15.3061	11.4796	30.6122
14.51	1.33333		5.229	2.27273	5.7702			1.13	15.1707	11.378	30.3413
15.538	1.33333		5.871	2.27273				1.14	15.0376	11.2782	30.0752
11.676	1.33333		6.128	2.27273				1.15	14.9068	11.1801	29.8137
23.6	1.33333		5.77	2.27273				1.16	14.7783	11.0837	29.5567
22.89	1.33333							1.17	14.652	10.989	29.304
23.45	1.33333		12.57	1.5625	1.50435			1.18	14.5279	10.8959	29.0557
18.158	1.33333		11.258	1.5625	10.9948			1.19	14.4058	10.8043	28.8115
13.05	1.33333		9.967	1.5625				1.2	14.2857	10.7143	28.5714
14.965	1.33333		12.189	1.5625				1.21	14.1677	10.6257	28.3353
11.09	1.33333		8.99	1.5625				1.22	14.0515	10.5386	28.103
								1.23	13.9373	10.453	27.8746
14.47	2	4.16133	19.52	1.35135	1.33659			1.24	13.8249	10.3687	27.6498
10.36	2	7.66667	21.722	1.35135	19.833			1.25	13.7143	10.2857	27.4286
14.94	2		18.57	1.35135				1.26	13.6054	10.2041	27.2109
9.61	2		19.52	1.35135				1.27	13.4983	10.1237	26.9966
6.7	2							1.28	13.3929	10.0446	26.7857
4.13	2		11.193	1.96078	3.42243			1.29	13.289	9.96678	26.5781
4.39	2		10.82	1.96078	13.8539			1.3	13.1868	9.89011	26.3736
2.78	2		16.95	1.96078				1.31	13.0861	9.81461	26.1723
5.39	2		13.83	1.96078				1.32	12.987	9.74026	25.974
10.1	2		9.65	1.96078				1.33	12.8894	9.66702	25.7787
5.53	2		12.38	1.96078				1.34	12.7932	9.59488	25.5863
3.6	2		18.96	1.96078				1.35	12.6984	9.52381	25.3968
			17.048	1.96078				1.36	12.605	9.45378	25.2101
2.4	4.39415	2.31459						1.37	12.513	9.38478	25.0261
5.47	4.39415	3.62583	10.15	3.22581	1.97609			1.38	12.4224	9.31677	24.8447
2.5	4.39415		9.4	3.22581	11.3			1.39	12.333	9.24974	24.666
2.3	4.39415		14.32	3.22581				1.4	12.2449	9.18367	24.4898
2.1	4.39415		10.43	3.22581				1.41	12.158	9.11854	24.3161
1.1	4.39415		12.2	3.22581				1.42	12.0724	9.05433	24.1449
2.61	4.39415							1.43	11.988	8.99101	23.976
9.4	4.39415		4.824	3.84615	1.39512			1.44	11.9048	8.92857	23.8095
2.74	4.39415		5.89	3.84615	4.47175			1.45	11.8227	8.867	23.6453
4.93	4.39415		2.553	3.84615				1.46	11.7417	8.80626	23.4834
5.59	4.39415		4.62	3.84615				1.47	11.6618	8.74636	23.3236
2.37	4.39415							1.48	11.583	8.68726	23.166
			7.1	2.5	2.58155			1.49	11.5053	8.62895	23.0105
350	0.13		13.19	2.5	8.606			1.5	11.4286	8.57143	22.8571
500	0.08		7.74	2.5				1.51	11.3529	8.51466	22.7058
600	0.082		7.2	2.5				1.52	11.2782	8.45865	22.5564
892	0.05		7.8	2.5				1.53	11.2045	8.40336	22.409
890	0.04							1.54	11.1317	8.34879	22.2634
790	0.05		6.43	4.7619	2.30338			1.55	11.0599	8.29493	22.1198
			5.2	4.7619	5.246			1.56	10.989	8.24176	21.978
			5.2	4.7619				1.57	10.919	8.18926	21.838
			7.8	4.7619				1.58	10.8499	8.13743	21.6998
			1.6	4.7619				1.59	10.7817	8.08625	21.5633
								1.6	10.7143	8.03571	21.4286
								1.61	10.6477	7.9858	21.2955
								1.62	10.582	7.93651	21.164
								1.63	10.5171	7.88782	21.0342
								1.64	10.453	7.83972	20.9059
								1.65	10.3896	7.79221	20.7792
								1.66	10.327	7.74527	20.654
								1.67	10.2652	7.69889	20.5304
								1.68	10.2041	7.65306	20.4082
								1.69	10.1437	7.60778	20.2874
								1.7	10.084	7.56303	20.1681
								1.71	10.0251	7.5188	20.0501
								1.72	9.96678	7.47508	19.9336
								1.73	9.90917	7.43187	19.8183
								1.74	9.85222	7.38916	19.7044
								1.75	9.79592	7.34694	19.5918
								1.76	9.74026	7.30519	19.4805
								1.77	9.68523	7.26392	19.3705
								1.78	9.63082	7.22311	19.2616
								1.79	9.57702	7.18276	19.154
								1.8	9.52381	7.14286	19.0476
								1.81	9.47119	7.10339	18.9424
								1.82	9.41915	7.06436	18.8383
								1.83	9.36768	7.02576	18.7354
								1.84	9.31677	6.98758	18.6335
								1.85	9.26641	6.94981	18.5328
								1.86	9.21659	6.91244	18.4332
								1.87	9.1673	6.87548	18.3346
								1.88	9.11854	6.83891	18.2371
								1.89	9.07029	6.80272	18.1406
								1.9	9.02256	6.76692	18.0451
								1.91	8.97532	6.73149	17.9506
								1.92	8.92857	6.69643	17.8571
								1.93	8.88231	6.66173	17.7646
								1.94	8.83652	6.62739	17.673
								1.95	8.79121	6.59341	17.5824
								1.96	8.74636	6.55977	17.4927
								1.97	8.70196	6.52647	17.4039
								1.98	8.65801	6.49351	17.316
								1.99	8.6145	6.46088	17.229
								2	8.57143	6.42857	17.1429
								2.01	8.52878	6.39659	17.0576
								2.02	8.48656	6.36492	16.9731
								2.03	8.44476	6.33357	16.8895
								2.04	8.40336	6.30252	16.8067
								2.05	8.36237	6.27178	16.7247
								2.06	8.32178	6.24133	16.6436
								2.07	8.28157	6.21118	16.5632
								2.08	8.24176	6.18132	16.4835
								2.09	8.20232	6.15174	16.4047
								2.1	8.16327	6.12245	16.3265
								2.11	8.12458	6.09343	16.2492
								2.12	8.08625	6.06469	16.1725
								2.13	8.04829	6.03622	16.0966
								2.14	8.01068	6.00801	16.0214
								2.15	7.97342	5.98007	15.9468
								2.16	7.93651	5.95238	15.873
								2.17	7.89993	5.92495	15.7999
								2.18	7.8637	5.89777	15.7274
								2.19	7.82779	5.87084	15.6556
								2.2	7.79221	5.84416	15.5844
								2.21	7.75695	5.81771	15.5139
								2.22	7.72201	5.79151	15.444
								2.23	7.68738	5.76553	15.3748
								2.24	7.65306	5.7398	15.3061
								2.25	7.61905	5.71429	15.2381
								2.26	7.58534	5.689	15.1707
								2.27	7.55192	5.66394	15.1038
								2.28	7.5188	5.6391	15.0376
								2.29	7.48596	5.61447	14.9719
								2.3	7.45342	5.59006	14.9068
								2.31	7.42115	5.56586	14.8423
								2.32	7.38916	5.54187	14.7783
								2.33	7.35745	5.51809	14.7149
								2.34	7.32601	5.49451	14.652
								2.35	7.29483	5.47112	14.5897
								2.36	7.26392	5.44794	14.5279
								2.37	7.23327	5.42495	14.4665
								2.38	7.20288	5.40216	14.4058
								2.39	7.17274	5.37956	14.3455
								2.4	7.14286	5.35714	14.2857
								2.41	7.11322	5.33491	14.2264
								2.42	7.08383	5.31287	14.1677
								2.43	7.05467	5.29101	14.1093
								2.44	7.02576	5.26932	14.0515
								2.45	6.99708	5.24781	13.9942
								2.46	6.96864	5.22648	13.9373
								2.47	6.94043	5.20532	13.8809
								2.48	6.91244	5.18433	13.8249
								2.49	6.88468	5.16351	13.7694
								2.5	6.85714	5.14286	13.7143
								2.51	6.82982	5.12237	13.6596
								2.52	6.80272	5.10204	13.6054
								2.53	6.77583	5.08187	13.5517
								2.54	6.74916	5.06187	13.4983
								2.55	6.72269	5.04202	13.4454
								2.56	6.69643	5.02232	13.3929
								2.57	6.67037	5.00278	13.3407
								2.58	6.64452	4.98339	13.289
								2.59	6.61886	4.96415	13.2377
								2.6	6.59341	4.94505	13.1868
								2.61	6.56814	4.92611	13.1363
								2.62	6.54308	4.90731	13.0861
								2.63	6.5182	4.88865	13.0364
								2.64	6.49351	4.87013	12.987
								2.65	6.469	4.85175	12.938
								2.66	6.44468	4.83351	12.8894
								2.67	6.42055	4.81541	12.8411
								2.68	6.39659	4.79744	12.7932
								2.69	6.37281	4.77961	12.7456
								2.7	6.34921	4.7619	12.6984
								2.71	6.32578	4.74433	12.6516
								2.72	6.30252	4.72689	12.605
								2.73	6.27943	4.70958	12.5589
								2.74	6.25652	4.69239	12.513
								2.75	6.23377	4.67532	12.4675
								2.76	6.21118	4.65839	12.4224
								2.77	6.18876	4.64157	12.3775
								2.78	6.1665	4.62487	12.333
								2.79	6.14439	4.60829	12.2888
								2.8	6.12245	4.59184	12.2449
								2.81	6.10066	4.5755	12.2013
								2.82	6.07903	4.55927	12.158
								2.83	6.05755	4.54316	12.1151
								2.84	6.03622	4.52716	12.0724
								2.85	6.01504	4.51128	12.0301
								2.86	5.99401	4.4955	11.988
								2.87	5.97312	4.47984	11.9462
								2.88	5.95238	4.46429	11.9048
								2.89	5.93178	4.44884	11.8636
								2.9	5.91133	4.4335	11.8227
								2.91	5.89102	4.41826	11.782
								2.92	5.87084	4.40313	11.7417
								2.93	5.8508	4.3881	11.7016
								2.94	5.8309	4.37318	11.6618
								2.95	5.81114	4.35835	11.6223
								2.96	5.79151	4.34363	11.583
								2.97	5.77201	4.329	11.544
								2.98	5.75264	4.31448	11.5053
								2.99	5.7334	4.30005	11.4668
								3	5.71429	4.28571	11.4286
								3.01	5.6953	4.27148	11.3906
								3.02	5.67644	4.25733	11.3529
								3.03	5.65771	4.24328	11.3154
								3.04	5.6391	4.22932	11.2782
								3.05	5.62061	4.21546	11.2412
								3.06	5.60224	4.20168	11.2045
								3.07	5.58399	4.18799	11.168
								3.08	5.56586	4.1744	11.1317
								3.09	5.54785	4.16089	11.0957
								3.1	5.52995	4.14747	11.0599
								3.11	5.51217	4.13413	11.0244
								3.12	5.49451	4.12088	10.989
								3.13	5.47695	4.10771	10.9539
								3.14	5.45951	4.09463	10.919
								3.15	5.44218	4.08163	10.8843
								3.16	5.42495	4.06872	10.8499
								3.17	5.40784	4.05588	10.8157
								3.18	5.39084	4.04313	10.7817
								3.19	5.37394	4.03045	10.7479
								3.2	5.35714	4.01786	10.7143
								3.21	5.34045	4.00534	10.6809
								3.22	5.32387	3.9929	10.6477
								3.23	5.30739	3.98054	10.6148
								3.24	5.29101	3.96825	10.582
								3.25	5.27473	3.95604	10.5495
								3.26	5.25855	3.94391	10.5171
								3.27	5.24246	3.93185	10.4849
								3.28	5.22648	3.91986	10.453
								3.29	5.21059	3.90795	10.4212
								3.3	5.19481	3.8961	10.3896
								3.31	5.17911	3.88433	10.3582
								3.32	5.16351	3.87263	10.327
								3.33	5.14801	3.861	10.296
								3.34	5.13259	3.84944	10.2652
								3.35	5.11727	3.83795	10.2345
								3.36	5.10204	3.82653	10.2041
								3.37	5.0869	3.81518	10.1738
								3.38	5.07185	3.80389	10.1437
								3.39	5.05689	3.79267	10.1138
								3.4	5.04202	3.78151	10.084
								3.41	5.02723	3.77042	10.0545
								3.42	5.01253	3.7594	10.0251
								3.43	4.99792	3.74844	9.99584
								3.44	4.98339	3.73754	9.96678
								3.45	4.96894	3.72671	9.93789
								3.46	4.95458	3.71594	9.90917
								3.47	4.9403	3.70523	9.88061
								3.48	4.92611	3.69458	9.85222
								3.49	4.91199	3.684	9.82399
								3.5	4.89796	3.67347	9.79592
								3.51	4.884	3.663	9.76801
								3.52	4.87013	3.6526	9.74026
								3.53	4.85633	3.64225	9.71267
								3.54	4.84262	3.63196	9.68523
								3.55	4.82897	3.62173	9.65795
								3.56	4.81541	3.61156	9.63082
								3.57	4.80192	3.60144	9.60384
								3.58	4.78851	3.59138	9.57702
								3.59	4.77517	3.58138	9.55034
								3.6	4.7619	3.57143	9.52381
								3.61	4.74871	3.56154	9.49743
								3.62	4.7356	3.5517	9.47119
								3.63	4.72255	3.54191	9.4451
								3.64	4.70958	3.53218	9.41915
								3.65	4.69667	3.5225	9.39335
								3.66	4.68384	3.51288	9.36768
								3.67	4.67108	3.50331	9.34216
								3.68	4.65839	3.49379	9.31677
								3.69	4.64576	3.48432	9.29152
								3.7	4.6332	3.4749	9.26641
								3.71	4.62072	3.46554	9.24143
								3.72	4.60829	3.45622	9.21659
								3.73	4.59594	3.44696	9.19188
								3.74	4.58365	3.43774	9.1673
								3.75	4.57143	3.42857	9.14286
								3.76	4.55927	3.41945	9.11854
								3.77	4.54718	3.41038	9.09435
								3.78	4.53515	3.40136	9.07029
								3.79	4.52318	3.39239	9.04636
								3.8	4.51128	3.38346	9.02256
								3.81	4.49944	3.37458	8.99888
								3.82	4.48766	3.36574	8.97532
								3.83	4.47594	3.35696	8.95188
								3.84	4.46429	3.34821	8.92857
								3.85	4.45269	3.33952	8.90538
								3.86	4.44115	3.33087	8.88231
								3.87	4.42968	3.32226	8.85936
								3.88	4.41826	3.3137	8.83652
								3.89	4.4069	3.30518	8.81381
								3.9	4.3956	3.2967	8.79121
								3.91	4.38436	3.28827	8.76872
								3.92	4.37318	3.27988	8.74636
								3.93	4.36205	3.27154	8.7241
								3.94	4.35098	3.26323	8.70196
								3.95	4.33996	3.25497	8.67993
								3.96	4.329	3.24675	8.65801
								3.97	4.3181	3.23858	8.6362
								3.98	4.30725	3.23044	8.6145
								3.99	4.29646	3.22234	8.59291
								4	4.28571	3.21429	8.57143
								4.01	4.27503	3.20627	8.55005
								4.02	4.26439	3.19829	8.52878
								4.03	4.25381	3.19036	8.50762
								4.04	4.24328	3.18246	8.48656
								4.05	4.2328	3.1746	8.46561
								4.06	4.22238	3.16678	8.44476
								4.07	4.212	3.159	8.42401
								4.08	4.20168	3.15126	8.40336
								4.09	4.19141	3.14356	8.38282
								4.1	4.18118	3.13589	8.36237
								4.11	4.17101	3.12826	8.34202
								4.12	4.16089	3.12067	8.32178
								4.13	4.15081	3.11311	8.30163
								4.14	4.14079	3.10559	8.28157
								4.15	4.13081	3.09811	8.26162
								4.16	4.12088	3.09066	8.24176
								4.17	4.111	3.08325	8.22199
								4.18	4.10116	3.07587	8.20232
								4.19	4.09137	3.06853	8.18275
								4.2	4.08163	3.06122	8.16327
								4.21	4.07194	3.05395	8.14388
								4.22	4.06229	3.04672	8.12458
								4.23	4.05268	3.03951	8.10537
								4.24	4.04313	3.03235	8.08625
								4.25	4.03361	3.02521	8.06723
								4.26	4.02414	3.01811	8.04829
								4.27	4.01472	3.01104	8.02944
								4.28	4.00534	3.00401	8.01068
								4.29	3.996	2.997	7.99201
								4.3	3.98671	2.99003	7.97342
								4.31	3.97746	2.9831	7.95492
								4.32	3.96825	2.97619	7.93651
								4.33	3.95909	2.96932	7.91818
								4.34	3.94997	2.96248	7.89993
								4.35	3.94089	2.95567	7.88177
								4.36	3.93185	2.94889	7.8637
								4.37	3.92285	2.94214	7.8457
								4.38	3.91389	2.93542	7.82779
								4.39	3.90498	2.92873	7.80996
								4.4	3.8961	2.92208	7.79221
								4.41	3.88727	2.91545	7.77454
								4.42	3.87847	2.90886	7.75695
								4.43	3.86972	2.90229	7.73944
								4.44	3.861	2.89575	7.72201
								4.45	3.85233	2.88925	7.70465
								4.46	3.84369	2.88277	7.68738
								4.47	3.83509	2.87632	7.67018
								4.48	3.82653	2.8699	7.65306
								4.49	3.81801	2.86351	7.63602
								4.5	3.80952	2.85714	7.61905
								4.51	3.80108	2.85081	7.60215
								4.52	3.79267	2.8445	7.58534
								4.53	3.7843	2.83822	7.56859
								4.54	3.77596	2.83197	7.55192
								4.55	3.76766	2.82575	7.53532
								4.56	3.7594	2.81955	7.5188
								4.57	3.75117	2.81338	7.50234
								4.58	3.74298	2.80724	7.48596
								4.59	3.73483	2.80112	7.46965
								4.6	3.72671	2.79503	7.45342
								4.61	3.71862	2.78897	7.43725
								4.62	3.71058	2.78293	7.42115
								4.63	3.70256	2.77692	7.40512
								4.64	3.69458	2.77094	7.38916
								4.65	3.68664	2.76498	7.37327
								4.66	3.67872	2.75904	7.35745
								4.67	3.67085	2.75314	7.34169
								4.68	3.663	2.74725	7.32601
								4.69	3.65519	2.7414	7.31039
								4.7	3.64742	2.73556	7.29483
								4.71	3.63967	2.72975	7.27934
								4.72	3.63196	2.72397	7.26392
								4.73	3.62428	2.71821	7.24857
								4.74	3.61664	2.71248	7.23327
								4.75	3.60902	2.70677	7.21805
								4.76	3.60144	2.70108	7.20288
								4.77	3.59389	2.69542	7.18778
								4.78	3.58637	2.68978	7.17274
								4.79	3.57888	2.68416	7.15777
								4.8	3.57143	2.67857	7.14286
								4.81	3.564	2.673	7.12801
								4.82	3.55661	2.66746	7.11322
								4.83	3.54925	2.66193	7.09849
								4.84	3.54191	2.65643	7.08383
								4.85	3.53461	2.65096	7.06922
								4.86	3.52734	2.6455	7.05467
								4.87	3.52009	2.64007	7.04019
								4.88	3.51288	2.63466	7.02576
								4.89	3.5057	2.62927	7.01139
								4.9	3.49854	2.62391	6.99708
								4.91	3.49142	2.61856	6.98283
								4.92	3.48432	2.61324	6.96864
								4.93	3.47725	2.60794	6.95451
								4.94	3.47021	2.60266	6.94043
								4.95	3.4632	2.5974	6.92641
								4.96	3.45622	2.59217	6.91244
								4.97	3.44927	2.58695	6.89853
								4.98	3.44234	2.58176	6.88468
								4.99	3.43544	2.57658	6.87088
								5	3.42857	2.57143	6.85714
								5.01	3.42173	2.5663	6.84346
								5.02	3.41491	2.56118	6.82982
								5.03	3.40812	2.55609	6.81625
								5.04	3.40136	2.55102	6.80272
								5.05	3.39463	2.54597	6.78925
								5.06	3.38792	2.54094	6.77583
								5.07	3.38123	2.53593	6.76247
								5.08	3.37458	2.53093	6.74916
								5.09	3.36795	2.52596	6.7359
								5.1	3.36134	2.52101	6.72269
								5.11	3.35477	2.51607	6.70953
								5.12	3.34821	2.51116	6.69643
								5.13	3.34169	2.50627	6.68338
								5.14	3.33519	2.50139	6.67037
								5.15	3.32871	2.49653	6.65742
								5.16	3.32226	2.49169	6.64452
								5.17	3.31583	2.48687	6.63167
								5.18	3.30943	2.48207	6.61886
								5.19	3.30306	2.47729	6.60611
								5.2	3.2967	2.47253	6.59341
								5.21	3.29038	2.46778	6.58075
								5.22	3.28407	2.46305	6.56814
								5.23	3.27779	2.45834	6.55559
								5.24	3.27154	2.45365	6.54308
								5.25	3.26531	2.44898	6.53061
								5.26	3.2591	2.44432	6.5182
								5.27	3.25291	2.43969	6.50583
								5.28	3.24675	2.43506	6.49351
								5.29	3.24062	2.43046	6.48123
								5.3	3.2345	2.42588	6.469
								5.31	3.22841	2.42131	6.45682
								5.32	3.22234	2.41676	6.44468
								5.33	3.2163	2.41222	6.43259
								5.34	3.21027	2.4077	6.42055
								5.35	3.20427	2.4032	6.40854
								5.36	3.19829	2.39872	6.39659
								5.37	3.19234	2.39425	6.38468
								5.38	3.1864	2.3898	6.37281
								5.39	3.18049	2.38537	6.36099
								5.4	3.1746	2.38095	6.34921
								5.41	3.16874	2.37655	6.33747
								5.42	3.16289	2.37217	6.32578
								5.43	3.15706	2.3678	6.31413
								5.44	3.15126	2.36345	6.30252
								5.45	3.14548	2.35911	6.29096
								5.46	3.13972	2.35479	6.27943
								5.47	3.13398	2.35048	6.26796
								5.48	3.12826	2.34619	6.25652
								5.49	3.12256	2.34192	6.24512
								5.5	3.11688	2.33766	6.23377
								5.51	3.11123	2.33342	6.22245
								5.52	3.10559	2.32919	6.21118
								5.53	3.09997	2.32498	6.19995
								5.54	3.09438	2.32078	6.18876
								5.55	3.0888	2.3166	6.17761
								5.56	3.08325	2.31244	6.1665
								5.57	3.07771	2.30828	6.15542
								5.58	3.0722	2.30415	6.14439
								5.59	3.0667	2.30003	6.1334
								5.6	3.06122	2.29592	6.12245
								5.61	3.05577	2.29183	6.11154
								5.62	3.05033	2.28775	6.10066
								5.63	3.04491	2.28368	6.08982
								5.64	3.03951	2.27964	6.07903
								5.65	3.03413	2.2756	6.06827
								5.66	3.02877	2.27158	6.05755
								5.67	3.02343	2.26757	6.04686
								5.68	3.01811	2.26358	6.03622
								5.69	3.0128	2.2596	6.02561
								5.7	3.00752	2.25564	6.01504
								5.71	3.00225	2.25169	6.0045
								5.72	2.997	2.24775	5.99401
								5.73	2.99177	2.24383	5.98355
								5.74	2.98656	2.23992	5.97312
								5.75	2.98137	2.23602	5.96273
								5.76	2.97619	2.23214	5.95238
								5.77	2.97103	2.22827	5.94206
								5.78	2.96589	2.22442	5.93178
								5.79	2.96077	2.22058	5.92154
								5.8	2.95567	2.21675	5.91133
								5.81	2.95058	2.21293	5.90116
								5.82	2.94551	2.20913	5.89102
								5.83	2.94046	2.20534	5.88091
								5.84	2.93542	2.20157	5.87084
								5.85	2.9304	2.1978	5.86081
								5.86	2.9254	2.19405	5.8508
								5.87	2.92042	2.19031	5.84084
								5.88	2.91545	2.18659	5.8309
								5.89	2.9105	2.18288	5.821
								5.9	2.90557	2.17918	5.81114
								5.91	2.90065	2.17549	5.80131
								5.92	2.89575	2.17181	5.79151
								5.93	2.89087	2.16815	5.78174
								5.94	2.886	2.1645	5.77201
								5.95	2.88115	2.16086	5.7623
								5.96	2.87632	2.15724	5.75264
								5.97	2.8715	2.15363	5.743
								5.98	2.8667	2.15002	5.7334
								5.99	2.86191	2.14643	5.72383
								6	2.85714	2.14286	5.71429
								6.01	2.85239	2.13929	5.70478
								6.02	2.84765	2.13574	5.6953
								6.03	2.84293	2.1322	5.68586
								6.04	2.83822	2.12867	5.67644
								6.05	2.83353	2.12515	5.66706
								6.06	2.82885	2.12164	5.65771
								6.07	2.82419	2.11815	5.64839
								6.08	2.81955	2.11466	5.6391
								6.09	2.81492	2.11119	5.62984
								6.1	2.8103	2.10773	5.62061
								7	2.44898	1.83673	4.89796
								8	2.14286	1.60714	4.28571
								9	1.90476	1.42857	3.80952
								10	1.71429	1.28571	3.42857
								11	1.55844	1.16883	3.11688
								12	1.42857	1.07143	2.85714
								13	1.31868	0.98901	2.63736
								14	1.22449	0.91837	2.44898
								15	1.14286	0.85714	2.28571
								16	1.07143	0.80357	2.14286
								17	1.0084	0.7563	2.01681
								18	0.95238	0.71429	1.90476
								19	0.90226	0.67669	1.80451
								20	0.85714	0.64286	1.71429
								21	0.81633	0.61224	1.63265
								22	0.77922	0.58442	1.55844
								23	0.74534	0.55901	1.49068
								24	0.71429	0.53571	1.42857
								25	0.68571	0.51429	1.37143
								26	0.65934	0.49451	1.31868
								27	0.63492	0.47619	1.26984
								28	0.61224	0.45918	1.22449
								29	0.59113	0.44335	1.18227
								30	0.57143	0.42857	1.14286
								31	0.553	0.41475	1.10599
								32	0.53571	0.40179	1.07143
								33	0.51948	0.38961	1.03896
								34	0.5042	0.37815	1.0084
								35	0.4898	0.36735	0.97959
								36	0.47619	0.35714	0.95238
								37	0.46332	0.34749	0.92664
								38	0.45113	0.33835	0.90226
								39	0.43956	0.32967	0.87912
								40	0.42857	0.32143	0.85714
								41	0.41812	0.31359	0.83624
								42	0.40816	0.30612	0.81633
								43	0.39867	0.299	0.79734
								44	0.38961	0.29221	0.77922
								45	0.38095	0.28571	0.7619
								46	0.37267	0.2795	0.74534
								47	0.36474	0.27356	0.72948
								48	0.35714	0.26786	0.71429
								49	0.34985	0.26239	0.69971
								50	0.34286	0.25714	0.68571
								51	0.33613	0.2521	0.67227
								52	0.32967	0.24725	0.65934
								53	0.32345	0.24259	0.6469
								54	0.31746	0.2381	0.63492
								55	0.31169	0.23377	0.62338
								56	0.30612	0.22959	0.61224
								57	0.30075	0.22556	0.6015
								58	0.29557	0.22167	0.59113
								59	0.29056	0.21792	0.58111
								60	0.28571	0.21429	0.57143
								61	0.28103	0.21077	0.56206
								62	0.2765	0.20737	0.553
								63	0.27211	0.20408	0.54422
								64	0.26786	0.20089	0.53571
								65	0.26374	0.1978	0.52747
								66	0.25974	0.19481	0.51948
								67	0.25586	0.1919	0.51173
								68	0.2521	0.18908	0.5042
								69	0.24845	0.18634	0.49689
								70	0.2449	0.18367	0.4898
								71	0.24145	0.18109	0.4829
								72	0.2381	0.17857	0.47619
								73	0.23483	0.17613	0.46967
								74	0.23166	0.17375	0.46332
								75	0.22857	0.17143	0.45714
								76	0.22556	0.16917	0.45113
								77	0.22263	0.16698	0.44527
								78	0.21978	0.16484	0.43956
								79	0.217	0.16275	0.434
								80	0.21429	0.16071	0.42857
								81	0.21164	0.15873	0.42328
								82	0.20906	0.15679	0.41812
								83	0.20654	0.15491	0.41308
								84	0.20408	0.15306	0.40816
								85	0.20168	0.15126	0.40336
								86	0.19934	0.1495	0.39867
								87	0.19704	0.14778	0.39409
								88	0.19481	0.1461	0.38961
								89	0.19262	0.14446	0.38523
								90	0.19048	0.14286	0.38095
								91	0.18838	0.14129	0.37677
								92	0.18634	0.13975	0.37267
								93	0.18433	0.13825	0.36866
								94	0.18237	0.13678	0.36474
								95	0.18045	0.13534	0.3609
								96	0.17857	0.13393	0.35714
								97	0.17673	0.13255	0.35346
								98	0.17493	0.1312	0.34985
								99	0.17316	0.12987	0.34632
								100	0.17143	0.12857	0.34286
								101	0.16973	0.1273	0.33946
								102	0.16807	0.12605	0.33613
								103	0.16644	0.12483	0.33287
								104	0.16484	0.12363	0.32967
								105	0.16327	0.12245	0.32653
								106	0.16173	0.12129	0.32345
								107	0.16021	0.12016	0.32043
								108	0.15873	0.11905	0.31746
								109	0.15727	0.11796	0.31455
								110	0.15584	0.11688	0.31169
								111	0.15444	0.11583	0.30888
								112	0.15306	0.1148	0.30612
								113	0.15171	0.11378	0.30341
								114	0.15038	0.11278	0.30075
								115	0.14907	0.1118	0.29814
								116	0.14778	0.11084	0.29557
								117	0.14652	0.10989	0.29304
								118	0.14528	0.10896	0.29056
								119	0.14406	0.10804	0.28812
								120	0.14286	0.10714	0.28571
								121	0.14168	0.10626	0.28335
								122	0.14052	0.10539	0.28103
								123	0.13937	0.10453	0.27875
								124	0.13825	0.10369	0.2765
								125	0.13714	0.10286	0.27429
								126	0.13605	0.10204	0.27211
								127	0.13498	0.10124	0.26997
								128	0.13393	0.10045	0.26786
								129	0.13289	0.09967	0.26578
								130	0.13187	0.0989	0.26374
								131	0.13086	0.09815	0.26172
								132	0.12987	0.0974	0.25974
								133	0.12889	0.09667	0.25779
								134	0.12793	0.09595	0.25586
								135	0.12698	0.09524	0.25397
								136	0.12605	0.09454	0.2521
								137	0.12513	0.09385	0.25026
								138	0.12422	0.09317	0.24845
								139	0.12333	0.0925	0.24666
								140	0.12245	0.09184	0.2449
								141	0.12158	0.09119	0.24316
								142	0.12072	0.09054	0.24145
								143	0.11988	0.08991	0.23976
								144	0.11905	0.08929	0.2381
								145	0.11823	0.08867	0.23645
								146	0.11742	0.08806	0.23483
								147	0.11662	0.08746	0.23324
								148	0.11583	0.08687	0.23166
								149	0.11505	0.08629	0.23011
								150	0.11429	0.08571	0.22857
								151	0.11353	0.08515	0.22706
								152	0.11278	0.08459	0.22556
								153	0.11204	0.08403	0.22409
								154	0.11132	0.08349	0.22263
								155	0.1106	0.08295	0.2212
								156	0.10989	0.08242	0.21978
								157	0.10919	0.08189	0.21838
								158	0.1085	0.08137	0.217
								159	0.10782	0.08086	0.21563
								160	0.10714	0.08036	0.21429
								161	0.10648	0.07986	0.21295
								162	0.10582	0.07937	0.21164
								163	0.10517	0.07888	0.21034
								164	0.10453	0.0784	0.20906
								165	0.1039	0.07792	0.20779
								166	0.10327	0.07745	0.20654
								167	0.10265	0.07699	0.2053
								168	0.10204	0.07653	0.20408
								169	0.10144	0.07608	0.20287
								170	0.10084	0.07563	0.20168
								171	0.10025	0.07519	0.2005
								172	0.09967	0.07475	0.19934
								173	0.09909	0.07432	0.19818
								174	0.09852	0.07389	0.19704
								175	0.09796	0.07347	0.19592
								176	0.0974	0.07305	0.19481
								177	0.09685	0.07264	0.1937
								178	0.09631	0.07223	0.19262
								179	0.09577	0.07183	0.19154
								180	0.09524	0.07143	0.19048
								181	0.09471	0.07103	0.18942
								182	0.09419	0.07064	0.18838
								183	0.09368	0.07026	0.18735
								184	0.09317	0.06988	0.18634
								185	0.09266	0.0695	0.18533
								186	0.09217	0.06912	0.18433
								187	0.09167	0.06875	0.18335
								188	0.09119	0.06839	0.18237
								189	0.0907	0.06803	0.18141
								190	0.09023	0.06767	0.18045
								191	0.08975	0.06731	0.17951
								192	0.08929	0.06696	0.17857
								193	0.08882	0.06662	0.17765
								194	0.08837	0.06627	0.17673
								195	0.08791	0.06593	0.17582
								196	0.08746	0.0656	0.17493
								197	0.08702	0.06526	0.17404
								198	0.08658	0.06494	0.17316
								199	0.08615	0.06461	0.17229
								200	0.08571	0.06429	0.17143
								201	0.08529	0.06397	0.17058
								202	0.08487	0.06365	0.16973
								203	0.08445	0.06334	0.1689
								204	0.08403	0.06303	0.16807
								205	0.08362	0.06272	0.16725
								206	0.08322	0.06241	0.16644
								207	0.08282	0.06211	0.16563
								208	0.08242	0.06181	0.16484
								209	0.08202	0.06152	0.16405
								210	0.08163	0.06122	0.16327
								211	0.08125	0.06093	0.16249
								212	0.08086	0.06065	0.16173
								213	0.08048	0.06036	0.16097
								214	0.08011	0.06008	0.16021
								215	0.07973	0.0598	0.15947
								216	0.07937	0.05952	0.15873
								217	0.079	0.05925	0.158
								218	0.07864	0.05898	0.15727
								219	0.07828	0.05871	0.15656
								220	0.07792	0.05844	0.15584
								221	0.07757	0.05818	0.15514
								222	0.07722	0.05792	0.15444
								223	0.07687	0.05766	0.15375
								224	0.07653	0.0574	0.15306
								225	0.07619	0.05714	0.15238
								226	0.07585	0.05689	0.15171
								227	0.07552	0.05664	0.15104
								228	0.07519	0.05639	0.15038
								229	0.07486	0.05614	0.14972
								230	0.07453	0.0559	0.14907
								231	0.07421	0.05566	0.14842
								232	0.07389	0.05542	0.14778
								233	0.07357	0.05518	0.14715
								234	0.07326	0.05495	0.14652
								235	0.07295	0.05471	0.1459
								236	0.07264	0.05448	0.14528
								237	0.07233	0.05425	0.14467
								238	0.07203	0.05402	0.14406
								239	0.07173	0.0538	0.14345
								240	0.07143	0.05357	0.14286
								241	0.07113	0.05335	0.14226
								242	0.07084	0.05313	0.14168
								243	0.07055	0.05291	0.14109
								244	0.07026	0.05269	0.14052
								245	0.06997	0.05248	0.13994
								246	0.06969	0.05226	0.13937
								247	0.0694	0.05205	0.13881
								248	0.06912	0.05184	0.13825
								249	0.06885	0.05164	0.13769
								250	0.06857	0.05143	0.13714
								251	0.0683	0.05122	0.1366
								252	0.06803	0.05102	0.13605
								253	0.06776	0.05082	0.13552
								254	0.06749	0.05062	0.13498
								255	0.06723	0.05042	0.13445
								256	0.06696	0.05022	0.13393
								257	0.0667	0.05003	0.13341
								258	0.06645	0.04983	0.13289
								259	0.06619	0.04964	0.13238
								260	0.06593	0.04945	0.13187
								261	0.06568	0.04926	0.13136
								262	0.06543	0.04907	0.13086
								263	0.06518	0.04889	0.13036
								264	0.06494	0.0487	0.12987
								265	0.06469	0.04852	0.12938
								266	0.06445	0.04834	0.12889
								267	0.06421	0.04815	0.12841
								268	0.06397	0.04797	0.12793
								269	0.06373	0.0478	0.12746
								270	0.06349	0.04762	0.12698
								271	0.06326	0.04744	0.12652
								272	0.06303	0.04727	0.12605
								273	0.06279	0.0471	0.12559
								274	0.06257	0.04692	0.12513
								275	0.06234	0.04675	0.12468
								276	0.06211	0.04658	0.12422
								277	0.06189	0.04642	0.12378
								278	0.06166	0.04625	0.12333
								279	0.06144	0.04608	0.12289
								280	0.06122	0.04592	0.12245
								281	0.06101	0.04575	0.12201
								282	0.06079	0.04559	0.12158
								283	0.06058	0.04543	0.12115
								284	0.06036	0.04527	0.12072
								285	0.06015	0.04511	0.1203
								286	0.05994	0.04496	0.11988
								287	0.05973	0.0448	0.11946
								288	0.05952	0.04464	0.11905
								289	0.05932	0.04449	0.11864
								290	0.05911	0.04433	0.11823
								291	0.05891	0.04418	0.11782
								292	0.05871	0.04403	0.11742
								293	0.05851	0.04388	0.11702
								294	0.05831	0.04373	0.11662
								295	0.05811	0.04358	0.11622
								296	0.05792	0.04344	0.11583
								297	0.05772	0.04329	0.11544
								298	0.05753	0.04314	0.11505
								299	0.05733	0.043	0.11467
								300	0.05714	0.04286	0.11429
								301	0.05695	0.04271	0.11391
								302	0.05676	0.04257	0.11353
								303	0.05658	0.04243	0.11315
								304	0.05639	0.04229	0.11278
								305	0.05621	0.04215	0.11241
								306	0.05602	0.04202	0.11204
								307	0.05584	0.04188	0.11168
								308	0.05566	0.04174	0.11132
								309	0.05548	0.04161	0.11096
								310	0.0553	0.04147	0.1106
								311	0.05512	0.04134	0.11024
								312	0.05495	0.04121	0.10989
								313	0.05477	0.04108	0.10954
								314	0.0546	0.04095	0.10919
								315	0.05442	0.04082	0.10884
								316	0.05425	0.04069	0.1085
								317	0.05408	0.04056	0.10816
								318	0.05391	0.04043	0.10782
								319	0.05374	0.0403	0.10748
								320	0.05357	0.04018	0.10714
								321	0.0534	0.04005	0.10681
								322	0.05324	0.03993	0.10648
								323	0.05307	0.03981	0.10615
								324	0.05291	0.03968	0.10582
								325	0.05275	0.03956	0.10549
								326	0.05259	0.03944	0.10517
								327	0.05242	0.03932	0.10485
								328	0.05226	0.0392	0.10453
								329	0.05211	0.03908	0.10421
								330	0.05195	0.03896	0.1039
								331	0.05179	0.03884	0.10358
								332	0.05164	0.03873	0.10327
								333	0.05148	0.03861	0.10296
								334	0.05133	0.03849	0.10265
								335	0.05117	0.03838	0.10235
								336	0.05102	0.03827	0.10204
								337	0.05087	0.03815	0.10174
								338	0.05072	0.03804	0.10144
								339	0.05057	0.03793	0.10114
								340	0.05042	0.03782	0.10084
								341	0.05027	0.0377	0.10054
								342	0.05013	0.03759	0.10025
								343	0.04998	0.03748	0.09996
								344	0.04983	0.03738	0.09967
								345	0.04969	0.03727	0.09938
								346	0.04955	0.03716	0.09909
								347	0.0494	0.03705	0.09881
								348	0.04926	0.03695	0.09852
								349	0.04912	0.03684	0.09824
								350	0.04898	0.03673	0.09796
								351	0.04884	0.03663	0.09768
								352	0.0487	0.03653	0.0974
								353	0.04856	0.03642	0.09713
								354	0.04843	0.03632	0.09685
								355	0.04829	0.03622	0.09658
								356	0.04815	0.03612	0.09631
								357	0.04802	0.03601	0.09604
								358	0.04789	0.03591	0.09577
								359	0.04775	0.03581	0.0955
								360	0.04762	0.03571	0.09524
								361	0.04749	0.03562	0.09497
								362	0.04736	0.03552	0.09471
								363	0.04723	0.03542	0.09445
								364	0.0471	0.03532	0.09419
								365	0.04697	0.03523	0.09393
								366	0.04684	0.03513	0.09368
								367	0.04671	0.03503	0.09342
								368	0.04658	0.03494	0.09317
								369	0.04646	0.03484	0.09292
								370	0.04633	0.03475	0.09266
								371	0.04621	0.03466	0.09241
								372	0.04608	0.03456	0.09217
								373	0.04596	0.03447	0.09192
								374	0.04584	0.03438	0.09167
								375	0.04571	0.03429	0.09143
								376	0.04559	0.03419	0.09119
								377	0.04547	0.0341	0.09094
								378	0.04535	0.03401	0.0907
								379	0.04523	0.03392	0.09046
								380	0.04511	0.03383	0.09023
								381	0.04499	0.03375	0.08999
								382	0.04488	0.03366	0.08975
								383	0.04476	0.03357	0.08952
								384	0.04464	0.03348	0.08929
								385	0.04453	0.0334	0.08905
								386	0.04441	0.03331	0.08882
								387	0.0443	0.03322	0.08859
								388	0.04418	0.03314	0.08837
								389	0.04407	0.03305	0.08814
								390	0.04396	0.03297	0.08791
								391	0.04384	0.03288	0.08769
								392	0.04373	0.0328	0.08746
								393	0.04362	0.03272	0.08724
								394	0.04351	0.03263	0.08702
								395	0.0434	0.03255	0.0868
								396	0.04329	0.03247	0.08658
								397	0.04318	0.03239	0.08636
								398	0.04307	0.0323	0.08615
								399	0.04296	0.03222	0.08593
								400	0.04286	0.03214	0.08571
								401	0.04275	0.03206	0.0855
								402	0.04264	0.03198	0.08529
								403	0.04254	0.0319	0.08508
								404	0.04243	0.03182	0.08487
								405	0.04233	0.03175	0.08466
								406	0.04222	0.03167	0.08445
								407	0.04212	0.03159	0.08424
								408	0.04202	0.03151	0.08403
								409	0.04191	0.03144	0.08383
								410	0.04181	0.03136	0.08362
								411	0.04171	0.03128	0.08342
								412	0.04161	0.03121	0.08322
								413	0.04151	0.03113	0.08302
								414	0.04141	0.03106	0.08282
								415	0.04131	0.03098	0.08262
								416	0.04121	0.03091	0.08242
								417	0.04111	0.03083	0.08222
								418	0.04101	0.03076	0.08202
								419	0.04091	0.03069	0.08183
								420	0.04082	0.03061	0.08163
								421	0.04072	0.03054	0.08144
								422	0.04062	0.03047	0.08125
								423	0.04053	0.0304	0.08105
								424	0.04043	0.03032	0.08086
								425	0.04034	0.03025	0.08067
								426	0.04024	0.03018	0.08048
								427	0.04015	0.03011	0.08029
								428	0.04005	0.03004	0.08011
								429	0.03996	0.02997	0.07992
								430	0.03987	0.0299	0.07973
								431	0.03977	0.02983	0.07955
								432	0.03968	0.02976	0.07937
								433	0.03959	0.02969	0.07918
								434	0.0395	0.02962	0.079
								435	0.03941	0.02956	0.07882
								436	0.03932	0.02949	0.07864
								437	0.03923	0.02942	0.07846
								438	0.03914	0.02935	0.07828
								439	0.03905	0.02929	0.0781
								440	0.03896	0.02922	0.07792
								441	0.03887	0.02915	0.07775
								442	0.03878	0.02909	0.07757
								443	0.0387	0.02902	0.07739
								444	0.03861	0.02896	0.07722
								445	0.03852	0.02889	0.07705
								446	0.03844	0.02883	0.07687
								447	0.03835	0.02876	0.0767
								448	0.03827	0.0287	0.07653
								449	0.03818	0.02864	0.07636
								450	0.0381	0.02857	0.07619
								451	0.03801	0.02851	0.07602
								452	0.03793	0.02845	0.07585
								453	0.03784	0.02838	0.07569
								454	0.03776	0.02832	0.07552
								455	0.03768	0.02826	0.07535
								456	0.03759	0.0282	0.07519
								457	0.03751	0.02813	0.07502
								458	0.03743	0.02807	0.07486
								459	0.03735	0.02801	0.0747
								460	0.03727	0.02795	0.07453
								461	0.03719	0.02789	0.07437
								462	0.03711	0.02783	0.07421
								463	0.03703	0.02777	0.07405
								464	0.03695	0.02771	0.07389
								465	0.03687	0.02765	0.07373
								466	0.03679	0.02759	0.07357
								467	0.03671	0.02753	0.07342
								468	0.03663	0.02747	0.07326
								469	0.03655	0.02741	0.0731
								470	0.03647	0.02736	0.07295
								471	0.0364	0.0273	0.07279
								472	0.03632	0.02724	0.07264
								473	0.03624	0.02718	0.07249
								474	0.03617	0.02712	0.07233
								475	0.03609	0.02707	0.07218
								476	0.03601	0.02701	0.07203
								477	0.03594	0.02695	0.07188
								478	0.03586	0.0269	0.07173
								479	0.03579	0.02684	0.07158
								480	0.03571	0.02679	0.07143
								481	0.03564	0.02673	0.07128
								482	0.03557	0.02667	0.07113
								483	0.03549	0.02662	0.07098
								484	0.03542	0.02656	0.07084
								485	0.03535	0.02651	0.07069
								486	0.03527	0.02646	0.07055
								487	0.0352	0.0264	0.0704
								488	0.03513	0.02635	0.07026
								489	0.03506	0.02629	0.07011
								490	0.03499	0.02624	0.06997
								491	0.03491	0.02619	0.06983
								492	0.03484	0.02613	0.06969
								493	0.03477	0.02608	0.06955
								494	0.0347	0.02603	0.0694
								495	0.03463	0.02597	0.06926
								496	0.03456	0.02592	0.06912
								497	0.03449	0.02587	0.06899
								498	0.03442	0.02582	0.06885
								499	0.03435	0.02577	0.06871
								500	0.03429	0.02571	0.06857
								501	0.03422	0.02566	0.06843
								502	0.03415	0.02561	0.0683
								503	0.03408	0.02556	0.06816
								504	0.03401	0.02551	0.06803
								505	0.03395	0.02546	0.06789
								506	0.03388	0.02541	0.06776
								507	0.03381	0.02536	0.06762
								508	0.03375	0.02531	0.06749
								509	0.03368	0.02526	0.06736
								510	0.03361	0.02521	0.06723
								511	0.03355	0.02516	0.0671
								512	0.03348	0.02511	0.06696
								513	0.03342	0.02506	0.06683
								514	0.03335	0.02501	0.0667
								515	0.03329	0.02497	0.06657
								516	0.03322	0.02492	0.06645
								517	0.03316	0.02487	0.06632
								518	0.03309	0.02482	0.06619
								519	0.03303	0.02477	0.06606
								520	0.03297	0.02473	0.06593
								521	0.0329	0.02468	0.06581
								522	0.03284	0.02463	0.06568
								523	0.03278	0.02458	0.06556
								524	0.03272	0.02454	0.06543
								525	0.03265	0.02449	0.06531
								526	0.03259	0.02444	0.06518
								527	0.03253	0.0244	0.06506
								528	0.03247	0.02435	0.06494
								529	0.03241	0.0243	0.06481
								530	0.03235	0.02426	0.06469
								531	0.03228	0.02421	0.06457
								532	0.03222	0.02417	0.06445
								533	0.03216	0.02412	0.06433
								534	0.0321	0.02408	0.06421
								535	0.03204	0.02403	0.06409
								536	0.03198	0.02399	0.06397
								537	0.03192	0.02394	0.06385
								538	0.03186	0.0239	0.06373
								539	0.0318	0.02385	0.06361
								540	0.03175	0.02381	0.06349
								541	0.03169	0.02377	0.06337
								542	0.03163	0.02372	0.06326
								543	0.03157	0.02368	0.06314
								544	0.03151	0.02363	0.06303
								545	0.03145	0.02359	0.06291
								546	0.0314	0.02355	0.06279
								547	0.03134	0.0235	0.06268
								548	0.03128	0.02346	0.06257
								549	0.03123	0.02342	0.06245
								550	0.03117	0.02338	0.06234
								551	0.03111	0.02333	0.06222
								552	0.03106	0.02329	0.06211
								553	0.031	0.02325	0.062
								554	0.03094	0.02321	0.06189
								555	0.03089	0.02317	0.06178
								556	0.03083	0.02312	0.06166
								557	0.03078	0.02308	0.06155
								558	0.03072	0.02304	0.06144
								559	0.03067	0.023	0.06133
								560	0.03061	0.02296	0.06122
								561	0.03056	0.02292	0.06112
								562	0.0305	0.02288	0.06101
								563	0.03045	0.02284	0.0609
								564	0.0304	0.0228	0.06079
								565	0.03034	0.02276	0.06068
								566	0.03029	0.02272	0.06058
								567	0.03023	0.02268	0.06047
								568	0.03018	0.02264	0.06036
								569	0.03013	0.0226	0.06026
								570	0.03008	0.02256	0.06015
								571	0.03002	0.02252	0.06005
								572	0.02997	0.02248	0.05994
								573	0.02992	0.02244	0.05984
								574	0.02987	0.0224	0.05973
								575	0.02981	0.02236	0.05963
								576	0.02976	0.02232	0.05952
								577	0.02971	0.02228	0.05942
								578	0.02966	0.02224	0.05932
								579	0.02961	0.02221	0.05922
								580	0.02956	0.02217	0.05911
								581	0.02951	0.02213	0.05901
								582	0.02946	0.02209	0.05891
								583	0.0294	0.02205	0.05881
								584	0.02935	0.02202	0.05871
								585	0.0293	0.02198	0.05861
								586	0.02925	0.02194	0.05851
								587	0.0292	0.0219	0.05841
								588	0.02915	0.02187	0.05831
								589	0.02911	0.02183	0.05821
								590	0.02906	0.02179	0.05811
								591	0.02901	0.02175	0.05801
								592	0.02896	0.02172	0.05792
								593	0.02891	0.02168	0.05782
								594	0.02886	0.02165	0.05772
								595	0.02881	0.02161	0.05762
								596	0.02876	0.02157	0.05753
								597	0.02872	0.02154	0.05743
								598	0.02867	0.0215	0.05733
								599	0.02862	0.02146	0.05724
								600	0.02857	0.02143	0.05714
								601	0.02852	0.02139	0.05705
								602	0.02848	0.02136	0.05695
								603	0.02843	0.02132	0.05686
								604	0.02838	0.02129	0.05676
								605	0.02834	0.02125	0.05667
								606	0.02829	0.02122	0.05658
								607	0.02824	0.02118	0.05648
								608	0.0282	0.02115	0.05639
								609	0.02815	0.02111	0.0563
								610	0.0281	0.02108	0.05621
								611	0.02806	0.02104	0.05611
								612	0.02801	0.02101	0.05602
								613	0.02797	0.02097	0.05593
								614	0.02792	0.02094	0.05584
								615	0.02787	0.02091	0.05575
								616	0.02783	0.02087	0.05566
								617	0.02778	0.02084	0.05557
								618	0.02774	0.0208	0.05548
								619	0.02769	0.02077	0.05539
								620	0.02765	0.02074	0.0553
								621	0.02761	0.0207	0.05521
								622	0.02756	0.02067	0.05512
								623	0.02752	0.02064	0.05503
								624	0.02747	0.0206	0.05495
								625	0.02743	0.02057	0.05486
								626	0.02738	0.02054	0.05477
								627	0.02734	0.02051	0.05468
								628	0.0273	0.02047	0.0546
								629	0.02725	0.02044	0.05451
								630	0.02721	0.02041	0.05442
								631	0.02717	0.02038	0.05434
								632	0.02712	0.02034	0.05425
								633	0.02708	0.02031	0.05416
								634	0.02704	0.02028	0.05408
								635	0.027	0.02025	0.05399
								636	0.02695	0.02022	0.05391
								637	0.02691	0.02018	0.05382
								638	0.02687	0.02015	0.05374
								639	0.02683	0.02012	0.05366
								640	0.02679	0.02009	0.05357
								641	0.02674	0.02006	0.05349
								642	0.0267	0.02003	0.0534
								643	0.02666	0.02	0.05332
								644	0.02662	0.01996	0.05324
								645	0.02658	0.01993	0.05316
								646	0.02654	0.0199	0.05307
								647	0.0265	0.01987	0.05299
								648	0.02646	0.01984	0.05291
								649	0.02641	0.01981	0.05283
								650	0.02637	0.01978	0.05275
								651	0.02633	0.01975	0.05267
								652	0.02629	0.01972	0.05259
								653	0.02625	0.01969	0.0525
								654	0.02621	0.01966	0.05242
								655	0.02617	0.01963	0.05234
								656	0.02613	0.0196	0.05226
								657	0.02609	0.01957	0.05219
								658	0.02605	0.01954	0.05211
								659	0.02601	0.01951	0.05203
								660	0.02597	0.01948	0.05195
								661	0.02593	0.01945	0.05187
								662	0.0259	0.01942	0.05179
								663	0.02586	0.01939	0.05171
								664	0.02582	0.01936	0.05164
								665	0.02578	0.01933	0.05156
								666	0.02574	0.01931	0.05148
								667	0.0257	0.01928	0.0514
								668	0.02566	0.01925	0.05133
								669	0.02562	0.01922	0.05125
								670	0.02559	0.01919	0.05117
								671	0.02555	0.01916	0.0511
								672	0.02551	0.01913	0.05102
								673	0.02547	0.0191	0.05094
								674	0.02543	0.01908	0.05087
								675	0.0254	0.01905	0.05079
								676	0.02536	0.01902	0.05072
								677	0.02532	0.01899	0.05064
								678	0.02528	0.01896	0.05057
								679	0.02525	0.01894	0.05049
								680	0.02521	0.01891	0.05042
								681	0.02517	0.01888	0.05035
								682	0.02514	0.01885	0.05027
								683	0.0251	0.01882	0.0502
								684	0.02506	0.0188	0.05013
								685	0.02503	0.01877	0.05005
								686	0.02499	0.01874	0.04998
								687	0.02495	0.01871	0.04991
								688	0.02492	0.01869	0.04983
								689	0.02488	0.01866	0.04976
								690	0.02484	0.01863	0.04969
								691	0.02481	0.01861	0.04962
								692	0.02477	0.01858	0.04955
								693	0.02474	0.01855	0.04947
								694	0.0247	0.01853	0.0494
								695	0.02467	0.0185	0.04933
								696	0.02463	0.01847	0.04926
								697	0.0246	0.01845	0.04919
								698	0.02456	0.01842	0.04912
								699	0.02452	0.01839	0.04905
								700	0.02449	0.01837	0.04898
								701	0.02445	0.01834	0.04891
								702	0.02442	0.01832	0.04884
								703	0.02439	0.01829	0.04877
								704	0.02435	0.01826	0.0487
								705	0.02432	0.01824	0.04863
								706	0.02428	0.01821	0.04856
								707	0.02425	0.01819	0.04849
								708	0.02421	0.01816	0.04843
								709	0.02418	0.01813	0.04836
								710	0.02414	0.01811	0.04829
								711	0.02411	0.01808	0.04822
								712	0.02408	0.01806	0.04815
								713	0.02404	0.01803	0.04809
								714	0.02401	0.01801	0.04802
								715	0.02398	0.01798	0.04795
								716	0.02394	0.01796	0.04789
								717	0.02391	0.01793	0.04782
								718	0.02388	0.01791	0.04775
								719	0.02384	0.01788	0.04769
								720	0.02381	0.01786	0.04762
								721	0.02378	0.01783	0.04755
								722	0.02374	0.01781	0.04749
								723	0.02371	0.01778	0.04742
								724	0.02368	0.01776	0.04736
								725	0.02365	0.01773	0.04729
								726	0.02361	0.01771	0.04723
								727	0.02358	0.01769	0.04716
								728	0.02355	0.01766	0.0471
								729	0.02352	0.01764	0.04703
								730	0.02348	0.01761	0.04697
								731	0.02345	0.01759	0.0469
								732	0.02342	0.01756	0.04684
								733	0.02339	0.01754	0.04677
								734	0.02336	0.01752	0.04671
								735	0.02332	0.01749	0.04665
								736	0.02329	0.01747	0.04658
								737	0.02326	0.01745	0.04652
								738	0.02323	0.01742	0.04646
								739	0.0232	0.0174	0.04639
								740	0.02317	0.01737	0.04633
								741	0.02313	0.01735	0.04627
								742	0.0231	0.01733	0.04621
								743	0.02307	0.0173	0.04614
								744	0.02304	0.01728	0.04608
								745	0.02301	0.01726	0.04602
								746	0.02298	0.01723	0.04596
								747	0.02295	0.01721	0.0459
								748	0.02292	0.01719	0.04584
								749	0.02289	0.01717	0.04578
								750	0.02286	0.01714	0.04571
								751	0.02283	0.01712	0.04565
								752	0.0228	0.0171	0.04559
								753	0.02277	0.01707	0.04553
								754	0.02274	0.01705	0.04547
								755	0.02271	0.01703	0.04541
								756	0.02268	0.01701	0.04535
								757	0.02265	0.01698	0.04529
								758	0.02262	0.01696	0.04523
								759	0.02259	0.01694	0.04517
								760	0.02256	0.01692	0.04511
								761	0.02253	0.0169	0.04505
								762	0.0225	0.01687	0.04499
								763	0.02247	0.01685	0.04494
								764	0.02244	0.01683	0.04488
								765	0.02241	0.01681	0.04482
								766	0.02238	0.01678	0.04476
								767	0.02235	0.01676	0.0447
								768	0.02232	0.01674	0.04464
								769	0.02229	0.01672	0.04458
								770	0.02226	0.0167	0.04453
								771	0.02223	0.01668	0.04447
								772	0.02221	0.01665	0.04441
								773	0.02218	0.01663	0.04435
								774	0.02215	0.01661	0.0443
								775	0.02212	0.01659	0.04424
								776	0.02209	0.01657	0.04418
								777	0.02206	0.01655	0.04413
								778	0.02203	0.01653	0.04407
								779	0.02201	0.0165	0.04401
								780	0.02198	0.01648	0.04396
								781	0.02195	0.01646	0.0439
								782	0.02192	0.01644	0.04384
								783	0.02189	0.01642	0.04379
								784	0.02187	0.0164	0.04373
								785	0.02184	0.01638	0.04368
								786	0.02181	0.01636	0.04362
								787	0.02178	0.01634	0.04357
								788	0.02175	0.01632	0.04351
								789	0.02173	0.0163	0.04345
								790	0.0217	0.01627	0.0434
								791	0.02167	0.01625	0.04334
								792	0.02165	0.01623	0.04329
								793	0.02162	0.01621	0.04324
								794	0.02159	0.01619	0.04318
								795	0.02156	0.01617	0.04313
								796	0.02154	0.01615	0.04307
								797	0.02151	0.01613	0.04302
								798	0.02148	0.01611	0.04296
								799	0.02146	0.01609	0.04291
								800	0.02143	0.01607	0.04286
								801	0.0214	0.01605	0.0428
								802	0.02138	0.01603	0.04275
								803	0.02135	0.01601	0.0427
								804	0.02132	0.01599	0.04264
								805	0.0213	0.01597	0.04259
								806	0.02127	0.01595	0.04254
								807	0.02124	0.01593	0.04249
								808	0.02122	0.01591	0.04243
								809	0.02119	0.01589	0.04238
								810	0.02116	0.01587	0.04233
								811	0.02114	0.01585	0.04228
								812	0.02111	0.01583	0.04222
								813	0.02109	0.01581	0.04217
								814	0.02106	0.0158	0.04212
								815	0.02103	0.01578	0.04207
								816	0.02101	0.01576	0.04202
								817	0.02098	0.01574	0.04197
								818	0.02096	0.01572	0.04191
								819	0.02093	0.0157	0.04186
								820	0.02091	0.01568	0.04181
								821	0.02088	0.01566	0.04176
								822	0.02086	0.01564	0.04171
								823	0.02083	0.01562	0.04166
								824	0.0208	0.0156	0.04161
								825	0.02078	0.01558	0.04156
								826	0.02075	0.01557	0.04151
								827	0.02073	0.01555	0.04146
								828	0.0207	0.01553	0.04141
								829	0.02068	0.01551	0.04136
								830	0.02065	0.01549	0.04131
								831	0.02063	0.01547	0.04126
								832	0.0206	0.01545	0.04121
								833	0.02058	0.01543	0.04116
								834	0.02055	0.01542	0.04111
								835	0.02053	0.0154	0.04106
								836	0.02051	0.01538	0.04101
								837	0.02048	0.01536	0.04096
								838	0.02046	0.01534	0.04091
								839	0.02043	0.01532	0.04086
								840	0.02041	0.01531	0.04082
								841	0.02038	0.01529	0.04077
								842	0.02036	0.01527	0.04072
								843	0.02034	0.01525	0.04067
								844	0.02031	0.01523	0.04062
								845	0.02029	0.01522	0.04057
								846	0.02026	0.0152	0.04053
								847	0.02024	0.01518	0.04048
								848	0.02022	0.01516	0.04043
								849	0.02019	0.01514	0.04038
								850	0.02017	0.01513	0.04034
								851	0.02014	0.01511	0.04029
								852	0.02012	0.01509	0.04024
								853	0.0201	0.01507	0.04019
								854	0.02007	0.01506	0.04015
								855	0.02005	0.01504	0.0401
								856	0.02003	0.01502	0.04005
								857	0.02	0.015	0.04001
								858	0.01998	0.01499	0.03996
								859	0.01996	0.01497	0.03991
								860	0.01993	0.01495	0.03987
								861	0.01991	0.01493	0.03982
								862	0.01989	0.01492	0.03977
								863	0.01986	0.0149	0.03973
								864	0.01984	0.01488	0.03968
								865	0.01982	0.01486	0.03964
								866	0.0198	0.01485	0.03959
								867	0.01977	0.01483	0.03955
								868	0.01975	0.01481	0.0395
								869	0.01973	0.0148	0.03945
								870	0.0197	0.01478	0.03941
								871	0.01968	0.01476	0.03936
								872	0.01966	0.01474	0.03932
								873	0.01964	0.01473	0.03927
								874	0.01961	0.01471	0.03923
								875	0.01959	0.01469	0.03918
								876	0.01957	0.01468	0.03914
								877	0.01955	0.01466	0.03909
								878	0.01952	0.01464	0.03905
								879	0.0195	0.01463	0.03901
								880	0.01948	0.01461	0.03896
								881	0.01946	0.01459	0.03892
								882	0.01944	0.01458	0.03887
								883	0.01941	0.01456	0.03883
								884	0.01939	0.01454	0.03878
								885	0.01937	0.01453	0.03874
								886	0.01935	0.01451	0.0387
								887	0.01933	0.0145	0.03865
								888	0.01931	0.01448	0.03861
								889	0.01928	0.01446	0.03857
								890	0.01926	0.01445	0.03852
								891	0.01924	0.01443	0.03848
								892	0.01922	0.01441	0.03844
								893	0.0192	0.0144	0.03839
								894	0.01918	0.01438	0.03835
								895	0.01915	0.01437	0.03831
								896	0.01913	0.01435	0.03827
								897	0.01911	0.01433	0.03822
								898	0.01909	0.01432	0.03818
								899	0.01907	0.0143	0.03814
								900	0.01905	0.01429	0.0381

## Sheet: Fig. 4a
z profile at constant x = 5.2 μm				z profile at constant y = 4.9 μm					AFM Height Retrace image data
x (μm)	y (μm)	z (nm)		x (μm)	y (μm)	z (nm)				-2.84471e-09	-9.06169e-10	-2.47057e-09	-7.27429e-09	3.00844e-10	5.45081e-09	6.75576e-09	4.69527e-11	-4.00421e-09	-1.14852e-08	-6.15817e-09	-8.0298e-09	-9.51847e-09	-1.18204e-08	-4.22799e-09	-8.54088e-09	-1.48206e-08	-1.90106e-08	-8.74934e-09	-2.1074e-09	-1.94626e-09	1.84671e-09	-2.25594e-09	-2.29039e-09	-1.09006e-08	-5.4862e-09	-9.0874e-09	-5.57606e-09	4.68276e-10	-3.94692e-09	-6.28944e-10	3.59006e-09	2.57468e-09	3.77661e-09	-9.43132e-09	-2.32449e-08	-3.2425e-09	-3.40142e-09	8.13569e-09	1.47693e-08
5.2	0	-5.66315e-09		0	4.9	-1.18358e-08				-8.31176e-09	-1.07473e-08	-8.25486e-09	-6.80416e-09	1.27578e-09	1.91679e-09	4.89688e-09	4.2925e-09	-5.26104e-09	-1.01642e-08	-4.48662e-09	-4.10263e-09	-1.27033e-08	-9.84234e-09	-9.57186e-09	-7.48197e-09	-1.49917e-08	-1.96998e-08	-1.59358e-08	-1.67186e-08	-7.26759e-09	3.38899e-09	-1.75537e-09	-5.17031e-09	-7.62286e-09	-2.9944e-09	-6.61099e-09	-5.68325e-09	-9.43794e-09	-1.21034e-10	1.61745e-09	-2.99437e-10	5.92661e-09	1.92324e-09	-8.58682e-09	-1.02929e-08	-4.07135e-09	-3.74274e-09	3.81523e-09	7.84384e-09
5.2	0.03922	-8.84013e-09		0.03922	4.9	-1.31649e-08				-7.7668e-09	-5.11932e-09	-7.34653e-09	-1.05608e-08	4.57072e-09	7.60011e-10	2.29311e-09	-2.61518e-09	-6.54491e-09	-1.01374e-08	-2.78644e-09	-2.28316e-09	-1.17084e-08	-7.66985e-09	-9.67565e-09	-1.14898e-08	-1.31485e-08	-1.52667e-08	-1.29446e-08	-1.78177e-08	-1.20925e-08	1.94579e-09	-2.44044e-09	-7.80497e-09	-9.63443e-09	-5.29437e-09	-5.69405e-09	4.82264e-09	-1.97475e-09	5.59056e-09	1.11614e-08	-2.26862e-10	5.20789e-09	-1.61108e-09	-8.37487e-09	-1.24093e-09	-2.89727e-09	-1.54259e-09	3.89292e-10	1.27599e-10
5.2	0.07843	-2.26177e-09		0.07843	4.9	-4.26417e-09				-4.9926e-09	2.47766e-10	-3.71581e-09	-1.01106e-08	-2.62673e-10	2.14253e-09	-3.03199e-09	-1.12849e-08	-6.39028e-09	-1.07474e-08	-5.23686e-09	-3.31953e-09	-7.70588e-09	1.66125e-11	-2.55208e-09	-1.05022e-08	-6.63515e-09	-9.36217e-09	-1.29399e-08	-7.34821e-09	3.10796e-09	2.72482e-09	-2.65072e-09	-1.12175e-08	-7.44896e-09	-5.77671e-09	5.94298e-10	7.91482e-09	-4.40355e-09	5.5073e-09	1.12218e-08	2.02961e-09	-4.59204e-09	-9.81331e-10	-2.58709e-10	-9.9844e-10	8.36081e-10	1.50939e-09	-4.94774e-09	-8.42047e-09
5.2	0.11765	2.39361e-09		0.11765	4.9	1.63735e-09				-1.73115e-09	2.26763e-10	-6.02468e-09	-4.62995e-09	1.3475e-09	3.68885e-10	4.18794e-11	-1.07719e-08	-9.46477e-09	-1.57004e-08	-8.558e-09	-4.23653e-09	-4.09929e-09	-8.88193e-10	1.8052e-10	-5.67078e-09	6.26898e-10	-3.20595e-09	-8.9791e-09	-2.46573e-10	8.67789e-09	7.13698e-09	1.42356e-09	-1.04437e-08	-4.0006e-09	-5.93872e-09	2.53593e-09	3.58628e-09	-6.5714e-09	-5.29002e-09	-4.34854e-09	-3.49226e-09	-9.51752e-09	-6.4624e-09	1.49109e-09	-1.17835e-09	-6.21326e-09	-2.24088e-09	-1.52446e-09	-6.54885e-09
5.2	0.15686	4.19854e-09		0.15686	4.9	2.37077e-09				-3.17885e-09	-5.56963e-09	-2.9487e-09	5.56471e-09	6.12411e-09	7.53167e-09	3.39286e-09	-9.36808e-09	-9.05358e-09	-9.93927e-09	-4.67665e-09	-2.46298e-09	-8.64873e-11	-9.33903e-09	-3.61148e-09	3.92163e-10	-1.86446e-10	-1.87391e-09	1.09905e-09	-3.58681e-09	9.60837e-09	6.90375e-09	1.84457e-11	-6.63158e-09	-1.16412e-08	-9.39032e-09	3.23305e-09	3.62871e-09	4.68155e-09	-6.97113e-10	-7.84783e-09	-1.16971e-08	-7.92005e-09	-3.71844e-09	-1.53683e-09	-3.26935e-09	-1.22558e-08	-5.88041e-09	-3.42119e-09	-1.32495e-09
5.2	0.19608	1.23818e-09		0.19608	4.9	5.39472e-10				2.50465e-09	9.10731e-10	-2.25644e-09	1.16196e-08	4.77311e-09	6.83835e-09	8.9909e-09	-2.61996e-09	-4.80942e-09	-2.92984e-09	3.10035e-09	-1.46186e-09	-8.44935e-10	-7.84824e-09	1.25205e-09	8.4775e-09	1.05443e-09	-7.33095e-10	-9.25112e-10	-1.0377e-08	1.20272e-09	4.56605e-09	-4.20739e-09	-2.69338e-10	-9.91429e-09	-1.43301e-08	2.57614e-10	1.03562e-08	1.29388e-08	9.359e-09	-9.29603e-10	-9.92951e-09	-7.40528e-10	1.72523e-09	3.97735e-09	-2.92043e-09	-1.20383e-08	-1.03863e-08	1.51189e-10	2.0853e-10
5.2	0.23529	5.16704e-09		0.23529	4.9	-2.55534e-09				9.66604e-09	4.99008e-09	-1.9693e-09	3.28023e-09	5.50445e-09	3.57547e-09	3.02138e-09	-6.71503e-09	-3.53506e-09	-4.58347e-09	3.15143e-09	-3.45216e-09	2.15238e-09	-2.02479e-09	3.59142e-09	9.38084e-09	-3.22842e-10	-3.29021e-09	-2.06612e-09	-9.46133e-09	-9.63529e-09	-1.95358e-09	-2.23163e-09	4.65987e-09	-3.1126e-09	-6.79911e-09	2.03937e-09	8.9823e-09	1.1929e-08	9.74353e-09	-6.86721e-09	2.79151e-09	3.48123e-10	2.20106e-09	1.76345e-09	-1.75916e-10	-1.13358e-08	-7.3333e-09	2.83393e-09	7.18146e-09
5.2	0.27451	4.95341e-09		0.27451	4.9	-7.794e-09				1.33861e-08	8.28621e-09	7.92028e-09	-3.8348e-10	9.67589e-10	-5.85335e-09	-4.07923e-09	-7.09704e-09	-5.7226e-09	-3.69569e-09	-2.2321e-10	-9.5844e-09	-3.24931e-09	4.34042e-09	5.03411e-09	2.49074e-09	-2.11983e-09	-3.88168e-09	-1.08753e-09	-3.80734e-09	-6.95412e-09	-2.19275e-09	-3.78961e-09	8.70266e-09	1.83742e-09	-1.07015e-09	5.27201e-09	4.78339e-09	6.75784e-09	1.08059e-10	-4.58299e-09	2.90892e-09	2.23136e-09	3.79609e-09	-4.94197e-10	-2.47866e-09	-5.48825e-09	-3.38682e-09	1.35197e-08	1.18392e-08
5.2	0.31373	1.28111e-09		0.31373	4.9	-2.28988e-09				2.05523e-08	1.49918e-08	1.22446e-08	3.75219e-09	-4.61716e-09	-2.08416e-10	-3.14439e-09	-2.00397e-09	-1.31044e-09	3.06684e-10	7.02336e-09	-5.46439e-09	-5.67576e-09	6.60583e-09	1.66459e-08	7.26756e-09	-3.41555e-09	-5.80897e-09	-2.15778e-09	-8.93039e-10	2.71294e-09	-5.98942e-09	-6.54134e-09	7.55668e-09	4.0996e-09	6.30472e-09	5.11082e-09	8.17266e-09	6.84594e-10	-5.38491e-09	5.40821e-09	2.24203e-09	-7.20917e-10	-2.16843e-09	-3.21045e-09	-7.49765e-11	2.05755e-09	-2.04334e-09	1.16824e-08	1.86345e-08
5.2	0.35294	5.46331e-09		0.35294	4.9	-7.28562e-09				2.08266e-08	1.83571e-08	7.55952e-09	-4.32303e-09	-2.00068e-09	8.89086e-09	3.82512e-09	2.72827e-09	1.8815e-09	6.73114e-09	5.28327e-09	-2.39444e-09	-8.62997e-10	3.61601e-09	1.10622e-08	8.74078e-09	-4.68749e-09	5.67431e-09	3.19234e-09	3.93558e-09	1.9765e-09	-9.36694e-09	-5.80796e-09	3.92971e-09	5.30414e-09	4.92193e-09	-1.78565e-09	1.32425e-09	-4.24023e-10	8.90623e-10	1.25344e-08	6.92432e-09	-2.58478e-09	-5.40892e-09	-2.56419e-09	6.18762e-09	1.17467e-08	5.51304e-09	2.42051e-09	1.26635e-08
5.2	0.39216	6.357e-09		0.39216	4.9	1.33882e-08				1.12976e-08	9.18196e-09	4.02501e-09	-7.31151e-09	5.6377e-09	1.13013e-08	5.12024e-09	2.56125e-09	5.46828e-09	8.84673e-09	-3.29152e-09	-6.61669e-09	-3.12633e-09	-4.05593e-09	-8.87894e-10	-4.27745e-09	-4.81377e-09	6.1313e-09	4.28058e-09	-3.93669e-10	-1.8983e-09	-6.56448e-09	-1.51113e-09	1.56783e-09	-2.2565e-09	-5.00458e-09	-1.18205e-08	-1.30837e-08	-3.44301e-10	7.12845e-10	2.57478e-09	3.28222e-09	1.0961e-09	-1.02446e-10	3.94606e-09	1.02793e-08	1.21084e-08	4.43765e-09	-1.24851e-09	2.22917e-09
5.2	0.43137	-4.41744e-10		0.43137	4.9	2.15221e-08				-8.2585e-10	-1.2809e-09	-4.91218e-09	-8.2415e-09	6.1103e-09	9.12145e-09	5.12004e-09	4.31882e-09	8.01256e-09	9.65406e-09	1.03171e-10	-5.57074e-09	-1.04931e-08	-1.65072e-08	-3.24414e-09	-1.31502e-09	-5.81184e-09	1.77869e-09	4.25717e-09	-6.69128e-09	-1.48376e-10	-9.80691e-10	7.95751e-10	3.62661e-09	-3.16075e-09	-3.61094e-09	-9.26086e-09	-1.65815e-08	-6.87884e-09	-1.78925e-09	-4.40481e-09	1.75052e-09	1.82501e-09	4.73085e-09	4.73221e-09	5.3946e-09	4.61125e-09	-3.21582e-09	-1.08339e-08	-8.72208e-09
5.2	0.47059	-1.82861e-09		0.47059	4.9	2.47047e-08				8.37304e-11	-4.65307e-09	-2.05982e-09	4.7739e-09	5.37952e-10	4.54654e-09	8.33869e-09	4.15288e-09	4.91109e-09	9.98764e-09	3.2645e-09	-2.18266e-09	-9.66617e-09	-9.6213e-09	7.10311e-09	9.80224e-09	1.99414e-09	5.42261e-09	8.30119e-09	-3.07369e-09	-3.65716e-10	1.13786e-10	8.23145e-09	3.88721e-09	5.62549e-09	7.49858e-09	1.73658e-09	-4.34167e-09	-1.43009e-08	-3.18619e-09	-3.01294e-09	-4.55782e-09	-1.15591e-09	-2.66563e-09	7.75216e-10	5.18067e-09	3.64089e-09	-7.5165e-09	-1.31768e-08	-1.48557e-09
5.2	0.5098	2.93912e-09		0.5098	4.9	2.45314e-08				1.07481e-08	-8.89598e-09	-1.82325e-11	1.36041e-08	1.12342e-08	3.28981e-09	3.23018e-09	4.66376e-09	4.44018e-09	5.43062e-09	6.90818e-09	-7.5859e-10	-7.45536e-09	-8.73601e-09	7.74692e-09	9.74138e-09	-1.99968e-09	2.02878e-09	5.56076e-09	-1.5233e-09	-2.36075e-09	-1.53034e-09	1.08712e-09	-8.2818e-10	1.4207e-08	1.51846e-08	1.3083e-08	8.65327e-09	-1.22684e-08	-3.08687e-09	-3.08926e-09	-7.61762e-09	-1.04832e-08	-7.22898e-09	-5.51096e-09	2.146e-09	-9.57201e-10	2.01936e-10	-7.32983e-09	-6.77862e-09
5.2	0.54902	4.3195e-09		0.54902	4.9	1.7344e-08				1.2234e-08	-5.00566e-09	5.65754e-09	2.37204e-08	2.29762e-08	1.13752e-08	3.27915e-09	7.70476e-09	3.23736e-09	1.73084e-09	3.26455e-09	-1.75227e-09	-6.14821e-09	-1.22908e-08	-6.91584e-09	-4.52872e-10	-5.76176e-09	-3.65532e-09	3.23681e-09	6.87706e-10	-7.66424e-09	-1.64421e-09	3.88717e-09	4.75679e-09	1.80438e-08	1.59057e-08	1.54276e-08	1.10519e-08	-6.24911e-09	-2.03542e-10	-6.78654e-10	-9.55336e-09	-1.34355e-08	-1.00843e-08	-6.19295e-09	3.73998e-09	5.48073e-09	7.9355e-09	-2.4616e-09	-5.40827e-09
5.2	0.58824	-6.96367e-09		0.58824	4.9	2.39217e-09				1.61974e-09	-1.36549e-09	1.01817e-08	2.09312e-08	1.8792e-08	8.29112e-09	2.84575e-09	1.47483e-08	4.73858e-09	3.58176e-09	-1.01269e-09	3.9666e-09	-3.46313e-09	-4.28297e-09	-1.37295e-08	-7.84425e-09	-1.16213e-08	-1.0174e-08	-7.0151e-09	4.53937e-10	2.69854e-09	-3.50602e-09	1.52922e-09	9.03079e-09	1.81869e-08	1.76208e-08	1.32516e-08	2.22218e-09	-1.35167e-09	5.44701e-09	3.76119e-10	-8.05852e-09	-1.08106e-08	-7.0206e-09	-5.95453e-09	3.74698e-09	8.25098e-09	1.02583e-08	6.03112e-09	-8.97228e-09
5.2	0.62745	-1.22721e-08		0.62745	4.9	9.8167e-09				6.24615e-09	3.61648e-09	8.13695e-09	9.31637e-09	6.43472e-09	-1.48501e-09	-6.73636e-09	5.42019e-09	2.72499e-09	5.46237e-09	2.51269e-09	1.28098e-08	7.60522e-09	-1.35859e-09	-1.09758e-08	-1.45993e-08	-1.80875e-08	-8.45952e-09	-5.53254e-09	6.58544e-09	1.0354e-08	-3.98884e-10	-3.42422e-09	6.39719e-09	1.35674e-08	1.0462e-08	1.371e-08	-6.07969e-10	2.79709e-09	6.92806e-09	5.56855e-09	-5.1474e-09	-1.48501e-09	-4.50297e-09	-3.82336e-09	2.60775e-09	5.988e-09	2.77225e-09	2.42584e-09	-9.98131e-09
5.2	0.66667	-6.16802e-09		0.66667	4.9	8.26266e-09				4.16108e-09	1.22957e-09	4.21839e-09	6.39591e-09	2.24141e-09	3.20816e-09	-8.04155e-09	-7.43412e-09	1.41198e-09	1.22404e-09	1.53037e-10	1.24848e-08	5.45479e-09	3.75309e-10	-1.15982e-08	-9.7744e-09	-1.60098e-08	-1.15735e-08	-1.20233e-08	2.03201e-09	6.90112e-09	-2.61505e-09	-2.7859e-09	-1.24371e-09	5.4785e-09	1.79517e-09	-4.92744e-09	-6.1157e-09	7.28065e-10	1.21689e-09	2.84558e-10	7.12475e-10	4.04215e-09	-8.12108e-10	-4.80031e-09	-2.34017e-09	2.78676e-09	2.69399e-09	2.34834e-09	-2.61083e-09
5.2	0.70588	-3.27628e-09		0.70588	4.9	1.92517e-09				3.6095e-09	3.5291e-09	-1.69119e-09	4.81181e-09	7.91196e-09	1.0513e-08	-4.4848e-09	9.86859e-10	-2.3242e-09	-1.00867e-09	8.45021e-09	1.30176e-08	9.65471e-10	2.72712e-09	-4.65987e-09	-4.66322e-09	-9.49268e-09	-8.05277e-09	-1.60082e-08	-1.01977e-08	3.64429e-09	3.36033e-09	2.52481e-09	1.30717e-09	7.7812e-09	5.17932e-09	-3.57079e-09	-1.13296e-08	-6.65938e-09	-2.3099e-09	-9.89603e-09	-5.29391e-09	8.08117e-09	6.96939e-09	-1.15561e-09	2.49047e-09	8.91357e-09	-1.44195e-09	6.04281e-09	3.93536e-09
5.2	0.7451	-1.4184e-09		0.7451	4.9	4.40789e-09				-2.03363e-09	5.24525e-09	1.74238e-09	8.57533e-09	8.82281e-10	-8.36621e-10	-3.53536e-09	3.33537e-09	-2.27276e-09	5.63888e-09	1.02773e-08	1.30502e-08	3.19625e-09	-2.30449e-09	-1.11235e-08	-8.4582e-09	-1.5888e-08	-1.61384e-08	-1.36776e-08	-9.24361e-09	9.83648e-09	1.14288e-08	7.88737e-09	6.57938e-09	1.28484e-08	1.69419e-08	3.41974e-09	-1.13995e-08	-1.10635e-08	-4.09628e-09	-7.49027e-09	-9.78136e-09	7.8783e-09	6.4432e-09	-7.53516e-10	9.00187e-10	-2.68015e-09	-5.4542e-09	2.08156e-09	-1.866e-09
5.2	0.78431	6.37726e-10		0.78431	4.9	4.27613e-09				-3.76275e-09	4.22386e-09	1.13987e-09	6.04055e-09	-2.85189e-09	-6.34063e-09	-3.43995e-09	5.88003e-10	-7.24428e-09	5.87417e-09	9.11737e-09	6.29571e-09	5.55022e-09	-3.36109e-09	-1.166e-08	-1.10583e-08	-1.07596e-08	-8.81276e-09	-7.33417e-09	-8.73357e-09	3.11451e-09	8.42404e-09	5.55076e-10	2.00302e-10	6.72732e-09	1.30528e-08	-5.99286e-10	-1.58663e-08	-4.07783e-09	-3.28664e-09	-3.29608e-09	-1.08858e-08	1.1141e-09	-1.75217e-09	1.17993e-10	-6.04631e-09	-9.27575e-09	-6.55226e-09	-1.78137e-09	-2.26521e-09
5.2	0.82353	4.3354e-09		0.82353	4.9	4.40394e-10				2.00016e-09	6.20092e-09	1.53612e-09	-5.65051e-09	-4.53078e-09	-3.31927e-09	-7.25043e-09	-3.73285e-09	-4.13013e-09	-5.74491e-09	1.18482e-08	3.42332e-09	4.5822e-09	7.72783e-09	-3.87685e-09	-6.97753e-12	4.23482e-09	9.07988e-10	7.83189e-10	-7.00221e-09	-3.95316e-09	3.18028e-09	-3.47576e-09	-1.77862e-09	1.37322e-09	-3.12126e-09	-1.15307e-08	-1.27374e-08	-5.15028e-09	-1.79641e-09	-3.54524e-09	-8.29658e-09	-1.2235e-09	3.5601e-10	9.41412e-10	-5.17184e-09	1.71627e-09	-3.69496e-10	-5.54816e-09	2.10899e-09
5.2	0.86275	2.09074e-09		0.86275	4.9	-3.28683e-09				4.77168e-09	8.22496e-09	3.00999e-09	-9.54918e-09	-7.72425e-09	-5.13502e-09	-2.38109e-09	-1.13212e-08	-1.30794e-08	2.81425e-09	1.23368e-08	6.46517e-09	3.70979e-09	1.1187e-08	1.12604e-09	6.24718e-09	9.30814e-09	8.81271e-09	9.18683e-09	1.8949e-09	-8.94823e-09	6.97611e-09	1.14895e-09	-2.55028e-09	1.23872e-09	-8.28948e-09	-1.06014e-08	-1.24319e-08	-9.48961e-09	-3.86423e-09	-2.84588e-09	2.7888e-09	6.64073e-10	1.68906e-09	-2.8195e-09	-2.82324e-09	1.11035e-08	8.41899e-09	1.00754e-09	-4.96875e-09
5.2	0.90196	-8.19689e-09		0.90196	4.9	1.44215e-08				4.76945e-09	5.18337e-09	-5.33163e-10	-8.68744e-09	-1.2233e-08	-5.40217e-09	8.06224e-10	-7.9566e-09	-9.71193e-09	3.7431e-09	1.03466e-08	4.41601e-09	-1.62007e-09	5.27976e-09	2.51742e-09	3.6908e-09	4.33231e-09	4.88357e-09	6.46369e-09	3.53118e-09	-5.51734e-09	7.02862e-09	8.40315e-09	2.70688e-10	-1.00405e-09	-7.85084e-09	-7.574e-09	-1.16559e-08	-4.87198e-09	-1.01764e-09	2.55019e-09	9.72251e-09	9.48972e-10	4.99028e-10	-4.732e-09	-1.66679e-09	1.61479e-09	5.26228e-10	-1.66652e-09	-9.00486e-09
5.2	0.94118	-4.46033e-09		0.94118	4.9	2.6001e-08				5.40298e-09	-2.44256e-09	-7.8812e-09	-1.26023e-08	-1.17415e-08	-5.39383e-09	-6.96701e-10	-7.268e-09	-2.66162e-09	3.91952e-09	1.29205e-10	1.30866e-09	2.61043e-09	3.28059e-09	-1.45282e-09	4.20306e-09	-7.09548e-11	-6.30801e-09	-1.84036e-09	6.20889e-09	-6.90648e-10	7.27991e-09	7.75373e-09	2.61144e-09	-5.47767e-09	-3.16817e-09	-9.44048e-09	-1.54805e-08	-4.53568e-09	3.44131e-09	-8.10829e-10	1.60247e-09	-4.90292e-09	-6.19721e-10	-4.84576e-09	2.51241e-09	-3.84216e-09	-4.75107e-09	-7.7965e-09	-8.25082e-09
5.2	0.98039	-8.32061e-09		0.98039	4.9	2.31963e-08				1.48729e-09	-1.97906e-09	-8.41297e-09	-5.40392e-09	-5.1154e-09	-1.44013e-09	-6.74885e-09	-6.20238e-09	-2.13539e-09	4.95425e-09	-9.03273e-09	-1.25473e-09	4.53174e-09	9.84315e-10	-7.22993e-09	-4.09146e-09	-9.03317e-09	-8.33849e-09	-2.41684e-10	5.42363e-09	2.60087e-09	3.79491e-09	5.66531e-09	6.06653e-09	-2.81902e-09	4.19078e-10	-6.15491e-09	-1.13901e-08	-3.81208e-09	3.44882e-09	-6.72144e-09	-1.15502e-08	-9.10134e-09	2.31547e-09	5.43807e-09	4.15068e-09	-5.37592e-09	-6.12191e-09	-1.35705e-08	-4.22017e-09
5.2	1.01961	-1.52403e-08		1.01961	4.9	1.30774e-08				-6.57764e-10	-6.12636e-09	-1.18049e-08	-4.46116e-09	-7.69093e-09	-4.84236e-09	-5.61147e-09	-2.22423e-09	-5.31952e-09	-3.12518e-09	-6.56331e-09	2.67028e-09	4.4318e-10	1.42344e-09	-1.09539e-09	-1.34401e-09	-7.85388e-09	-3.04598e-09	-1.33029e-09	-1.10464e-09	2.94733e-10	1.80832e-09	3.88262e-09	3.77379e-09	3.83629e-09	8.83428e-09	-5.05808e-09	-4.62271e-09	-1.59329e-09	9.02972e-10	-1.07231e-08	-1.42714e-08	-6.41543e-09	5.51694e-09	9.47274e-09	9.99876e-10	-1.18365e-08	-4.20212e-09	-8.04221e-09	-7.57403e-09
5.2	1.05882	-1.85167e-08		1.05882	4.9	2.12077e-09				1.77127e-09	-4.99736e-09	-4.49131e-09	-6.87926e-09	-1.1804e-09	-4.77297e-09	-1.28766e-09	-3.02808e-09	1.92955e-10	4.92571e-09	-4.13772e-09	2.93568e-09	5.53314e-10	1.77398e-09	1.20832e-09	1.90741e-09	-3.14462e-09	-9.36532e-09	-7.11452e-09	2.35414e-09	6.62413e-09	9.27184e-09	7.89966e-09	4.50108e-09	1.1472e-08	1.38735e-08	3.8052e-09	-1.04939e-08	5.32566e-10	-1.31338e-09	-5.1747e-09	-5.79064e-09	3.72903e-09	1.63905e-09	4.57264e-09	-1.47084e-09	-8.35591e-09	-1.01698e-08	-4.93544e-09	-9.92483e-09
5.2	1.09804	-9.70154e-09		1.09804	4.9	-6.82817e-09				-2.9525e-09	1.75203e-09	1.26389e-09	-3.39448e-09	5.37764e-09	9.84855e-10	4.25258e-09	7.01078e-10	3.2358e-09	2.63576e-09	7.24755e-09	6.50999e-10	-1.39022e-09	-2.37094e-10	1.32385e-09	-1.00871e-09	-4.60615e-09	-1.05628e-08	-1.04967e-08	-2.02266e-09	1.01458e-08	2.0456e-08	1.07359e-08	6.41347e-09	1.27727e-08	8.37412e-09	-1.42488e-09	-9.77252e-09	1.22809e-09	-6.78529e-09	-6.13957e-09	3.39659e-09	6.24749e-09	6.22551e-09	-8.81698e-10	-6.95567e-09	-6.2247e-09	-8.8144e-09	-9.76797e-09	-3.12585e-09
5.2	1.13725	-1.05977e-09		1.13725	4.9	-1.13707e-08				-6.65375e-09	-1.7217e-09	2.32615e-09	1.50715e-09	1.04389e-08	4.80134e-09	4.65752e-09	6.02371e-09	2.62014e-09	1.001e-09	7.38561e-09	3.47301e-09	-3.28518e-09	-9.05828e-10	3.70157e-09	-1.6778e-09	-9.6868e-09	-1.45919e-08	-9.61907e-09	-9.70685e-09	6.22508e-09	1.56638e-08	1.14801e-08	2.38248e-09	7.06858e-09	-6.08196e-10	-4.6342e-09	-5.29431e-09	-1.06157e-08	-1.17295e-08	-7.67e-09	1.27829e-09	1.43653e-08	1.0335e-08	4.98306e-09	-2.62631e-09	-1.24497e-08	-3.33492e-09	-3.48074e-09	-2.50469e-09
5.2	1.17647	-3.63391e-09		1.17647	4.9	-3.08978e-09				-1.11285e-08	-9.30658e-09	-2.24816e-09	3.47191e-09	9.63456e-09	6.85797e-09	-1.30065e-09	7.65975e-09	1.48754e-09	7.81739e-11	8.40464e-09	5.82993e-09	8.78856e-10	3.60825e-09	5.02921e-09	5.21396e-10	-4.6394e-09	-5.16664e-09	-4.12041e-09	-1.04505e-08	-6.21449e-09	5.34307e-09	6.98255e-09	-3.4829e-09	3.98857e-09	1.87711e-09	6.97497e-10	1.56224e-09	-2.67877e-09	-1.06157e-08	-1.14232e-08	8.96051e-10	1.70425e-08	1.37234e-08	9.18412e-09	-1.81394e-09	-1.33396e-08	-3.38588e-10	7.16511e-11	-3.28689e-09
5.2	1.21569	-8.16452e-09		1.21569	4.9	2.1175e-09				-1.20792e-11	-2.38111e-09	2.32514e-09	9.03037e-09	7.17411e-09	6.82202e-09	-4.55908e-09	-5.44333e-10	-2.14277e-09	3.82505e-09	1.46827e-08	6.17476e-09	1.3066e-09	4.34177e-09	4.03902e-09	-1.53696e-09	-1.39507e-09	-1.99049e-09	2.59035e-10	-5.98273e-09	-1.25411e-08	-4.86099e-09	-6.4082e-09	-5.6271e-09	1.86247e-09	3.29723e-09	4.44544e-09	1.70462e-09	2.31395e-10	-6.63478e-09	-8.59451e-09	-4.94288e-09	7.67422e-09	8.9434e-09	4.53679e-09	-6.87258e-09	-1.24281e-08	-7.80085e-09	-1.11696e-09	-2.53283e-09
5.2	1.2549	-5.67412e-09		1.2549	4.9	2.80303e-09				1.06917e-08	8.68145e-09	6.49322e-10	3.74401e-09	5.92898e-09	6.03903e-09	6.93788e-10	3.75451e-10	5.33845e-10	7.56816e-09	8.46359e-09	-3.27408e-09	-1.54441e-09	6.7411e-09	2.23535e-09	2.44096e-09	-6.45173e-11	-6.18105e-09	-6.08111e-10	-3.99535e-09	-9.5234e-09	-1.03009e-08	-9.71522e-09	-1.95647e-09	4.3337e-09	1.2514e-08	9.95216e-09	4.5964e-09	-2.5085e-09	1.14294e-09	-4.4392e-09	-1.23245e-08	-9.20343e-09	-2.15636e-10	2.72316e-09	-2.60266e-09	-9.32889e-09	-8.22858e-09	4.76787e-09	4.52975e-09
5.2	1.29412	1.62912e-09		1.29412	4.9	-8.67706e-09				1.3447e-08	1.65436e-08	-1.5056e-09	5.07841e-09	5.43902e-09	7.46152e-09	5.12779e-09	4.74579e-09	4.40853e-09	7.5015e-09	6.26704e-09	-7.52388e-09	-4.88592e-09	4.52913e-09	-5.5411e-10	6.4297e-09	-1.9544e-09	-5.4189e-09	3.76417e-10	-2.89329e-09	-7.95984e-09	-1.28335e-08	-9.30864e-09	-2.75783e-09	5.75702e-09	1.01163e-08	8.12888e-09	8.5118e-09	-3.61389e-09	-1.5223e-09	-5.35165e-09	-1.73743e-08	-1.76681e-08	-9.22451e-09	9.21389e-10	1.16711e-09	-9.52089e-09	-5.53094e-09	-6.95039e-10	1.48592e-09
5.2	1.33333	-1.42876e-10		1.33333	4.9	-1.00408e-09				6.31518e-09	6.78936e-09	-4.24014e-09	-8.26219e-11	9.69138e-10	2.13254e-09	1.88177e-09	-4.50143e-10	2.69905e-09	9.179e-09	-3.72998e-09	-9.70107e-09	-8.76895e-10	4.81647e-09	-1.65664e-09	4.26115e-09	-1.99317e-09	-5.3528e-10	8.79086e-09	7.83336e-09	-8.19068e-09	-1.3682e-08	-1.80758e-09	-9.70218e-10	5.16876e-09	6.07753e-09	5.33656e-09	2.57896e-09	-1.00307e-08	-6.6825e-09	-5.99084e-09	-9.85395e-09	-8.531e-09	-7.46689e-09	-8.29353e-09	-1.30147e-09	-2.49686e-09	-1.53548e-10	-2.91533e-09	4.77485e-12
5.2	1.37255	-6.48086e-09		1.37255	4.9	-1.03549e-09				-2.63643e-09	-3.55521e-09	-4.48451e-09	1.37167e-09	-6.96232e-10	-3.21859e-09	1.33872e-09	3.07539e-09	2.03099e-09	-4.7617e-09	-5.84762e-09	-6.76184e-09	1.16326e-08	1.11422e-08	3.80808e-09	4.65838e-09	-4.10367e-10	2.68679e-09	9.66844e-09	9.28274e-09	-9.65636e-09	-1.65485e-08	-7.71547e-09	-1.73215e-09	1.18343e-08	9.09273e-09	3.78013e-09	7.95637e-10	-7.25176e-09	-6.91324e-09	-2.85371e-09	-5.18514e-09	4.83985e-09	6.68906e-09	-4.45223e-09	8.64546e-10	3.04496e-09	-9.62658e-10	7.02178e-09	9.74865e-10
5.2	1.41176	-4.33454e-09		1.41176	4.9	5.06262e-09				-7.15548e-09	-1.04384e-08	-6.82472e-09	3.2673e-09	-2.36373e-09	-4.50014e-09	7.66437e-09	8.14576e-09	6.67596e-09	-3.78746e-09	-6.74237e-09	-2.91732e-09	7.05742e-09	1.39089e-08	8.04721e-09	9.12191e-09	1.76229e-09	2.02239e-09	7.11223e-09	1.10322e-09	-7.20908e-09	-9.47448e-09	-7.7567e-09	-2.94727e-09	1.01906e-08	8.67198e-09	5.26859e-09	4.00019e-09	-9.45531e-09	-6.4763e-09	-2.41309e-09	8.22511e-09	1.00262e-08	1.24444e-08	-1.17737e-10	1.27719e-09	1.0412e-08	5.10883e-09	2.64839e-09	-1.27113e-09
5.2	1.45098	-7.74592e-09		1.45098	4.9	3.27231e-09				-1.5103e-09	-5.53425e-09	-4.11443e-09	-6.14587e-09	-1.04738e-08	-3.28023e-09	3.66103e-09	9.60786e-09	8.66604e-09	-2.21257e-09	-4.11313e-09	-2.65297e-09	-3.78046e-09	2.32944e-09	2.90046e-09	2.9378e-09	-2.85705e-09	9.69429e-09	1.12518e-08	3.17108e-09	-8.47541e-09	-5.02449e-09	-1.37067e-08	-5.74346e-09	7.36691e-10	5.31868e-09	1.03734e-08	8.49299e-09	-9.48791e-09	-1.74296e-09	6.61773e-09	1.11805e-08	1.60724e-08	1.78422e-08	4.71853e-09	2.44715e-09	9.90507e-09	5.60911e-09	-3.50968e-09	1.69109e-09
5.2	1.4902	-3.28717e-09		1.4902	4.9	-5.94369e-09				-2.19424e-09	2.67704e-10	-4.39385e-10	-9.16357e-09	-1.68196e-08	-2.63502e-09	1.15018e-09	5.73857e-09	2.14048e-09	-4.24876e-10	-4.51848e-09	5.00185e-09	-7.84198e-09	-3.53782e-09	1.07087e-09	-2.92114e-09	-3.80327e-09	1.16816e-08	1.34976e-08	8.62089e-09	-1.92185e-09	-8.09573e-09	-1.48196e-08	-6.19642e-09	-7.90698e-09	8.72659e-09	1.55793e-08	7.58962e-09	-8.03779e-09	-4.43843e-09	4.21224e-09	9.20591e-09	1.55271e-08	1.22963e-08	5.79152e-09	1.09514e-08	5.62729e-09	-6.01602e-10	-3.12724e-10	9.03185e-09
5.2	1.52941	1.97858e-09		1.52941	4.9	-5.54365e-09				-2.65612e-09	-4.00433e-10	-8.6203e-10	-1.03922e-08	-8.69889e-09	-4.71763e-09	-9.67447e-10	2.73417e-11	-3.22375e-09	3.82759e-09	2.05881e-09	5.25431e-09	-2.15252e-09	6.78681e-09	3.18391e-09	1.98695e-09	-4.53991e-09	9.42099e-09	1.33468e-08	1.10793e-08	7.54696e-09	-1.20247e-08	-2.54674e-09	1.21429e-09	-2.07163e-09	-4.84746e-10	5.39374e-09	3.3961e-09	-7.68256e-09	-6.46551e-10	7.49665e-10	1.09506e-09	4.7052e-09	9.05843e-10	8.33698e-09	1.33384e-08	6.70033e-09	-3.30502e-09	2.33143e-10	7.70356e-09
5.2	1.56863	3.10294e-10		1.56863	4.9	-5.03692e-09				-1.12707e-08	-5.73607e-09	-4.00223e-09	-5.14544e-09	-1.91666e-09	-5.30619e-10	-2.12086e-09	-2.21499e-09	-1.67337e-09	-1.35762e-09	4.69024e-09	3.48602e-09	8.52879e-10	2.48329e-09	5.68748e-09	1.93475e-09	1.43942e-10	1.02518e-08	1.12486e-08	1.13198e-08	1.13025e-08	-3.17408e-09	2.27189e-09	2.08848e-09	-2.36928e-09	-6.50913e-09	-7.66379e-09	3.20246e-09	3.77459e-09	7.70859e-09	1.12162e-08	1.90497e-09	-1.0021e-08	-1.12524e-09	9.41428e-09	2.83272e-09	-1.21921e-09	-1.01174e-08	-5.54468e-09	-1.9142e-10
5.2	1.60784	-4.18467e-09		1.60784	4.9	2.80806e-09				-1.03357e-08	-1.58488e-09	2.55639e-10	1.70184e-09	-1.98315e-09	-3.3554e-09	1.27763e-09	-5.30699e-09	9.18448e-10	7.4229e-10	1.05527e-09	-1.31689e-09	-3.77582e-09	-7.89214e-09	-1.39896e-09	7.2458e-09	4.33464e-09	1.42112e-08	8.33099e-09	1.19568e-08	1.91808e-09	-1.38982e-09	5.21993e-09	5.37075e-09	-6.25647e-10	-4.7725e-09	-2.49305e-09	1.05063e-08	1.5699e-08	1.15539e-08	1.47665e-08	6.69964e-09	-4.62239e-09	3.42665e-09	1.02534e-08	8.64347e-10	-1.29431e-08	-1.45537e-08	-6.91043e-09	-3.34069e-10
5.2	1.64706	-5.55154e-09		1.64706	4.9	5.26634e-09				-4.57121e-09	4.29915e-09	-8.59472e-10	-1.75824e-09	6.32824e-10	-1.44948e-09	-1.00418e-09	-6.18107e-09	-3.77813e-09	-4.76001e-09	-1.39408e-09	-1.26158e-09	-5.43417e-09	-6.08267e-09	2.1509e-09	1.01417e-09	-2.23197e-09	1.10415e-08	9.1902e-09	1.13935e-08	-2.48932e-09	-3.06743e-09	7.46684e-09	7.35014e-09	-1.05562e-09	-7.65316e-09	-1.06897e-08	3.87827e-09	1.49641e-08	1.30598e-08	1.46935e-08	8.7249e-09	-3.75519e-09	3.05604e-09	7.8623e-09	7.73569e-09	-9.71643e-09	-7.53803e-09	-6.17823e-09	-6.45574e-09
5.2	1.68627	-8.47734e-09		1.68627	4.9	-6.95451e-10				-4.99853e-09	1.70698e-09	-7.65198e-10	-5.98804e-09	-4.29402e-09	-6.00657e-09	-5.45261e-09	-8.46066e-09	-4.51588e-09	-1.04962e-08	-2.32504e-09	-3.54032e-09	-8.85453e-09	-6.81513e-09	-1.72699e-09	6.25846e-11	-3.44396e-09	9.68082e-09	1.71639e-08	1.926e-08	-3.34026e-09	-7.26222e-09	3.37604e-09	3.65728e-09	-5.9414e-09	-1.09967e-08	-1.35663e-08	-9.22248e-09	8.21785e-09	7.22387e-09	1.24549e-08	5.71748e-09	-5.2658e-09	-6.42331e-09	-1.84957e-09	6.2189e-09	-6.5686e-09	1.5351e-09	-3.32099e-09	-5.4003e-09
5.2	1.72549	-1.98028e-10		1.72549	4.9	-8.98316e-09				-6.85515e-09	-7.33363e-09	-9.12982e-09	-1.13862e-08	-1.09818e-08	-1.46311e-08	-9.07889e-09	-7.22596e-09	-5.97205e-09	-1.1937e-08	-9.72136e-10	-2.18702e-09	-1.96323e-09	-1.03489e-09	-5.27891e-10	-6.43374e-09	4.15301e-09	1.56102e-08	1.50522e-08	1.56864e-08	-5.68261e-09	2.44459e-09	5.57597e-09	1.33915e-09	-9.05544e-09	-9.70192e-09	-1.93241e-08	-1.44904e-08	-4.48317e-09	-4.6268e-09	2.23923e-09	-1.53722e-09	-6.81635e-09	-4.55066e-09	1.09507e-09	9.24743e-10	-4.19483e-09	4.08204e-09	3.88017e-09	5.93496e-09
5.2	1.76471	8.62092e-09		1.76471	4.9	1.17692e-08				-5.77217e-09	-1.16235e-08	-5.75349e-09	3.97131e-09	-3.54491e-09	-1.00546e-08	-1.2131e-08	-8.95298e-09	-4.87321e-09	-9.34068e-09	-6.29839e-09	-4.89086e-09	-7.49537e-10	1.09489e-09	5.07458e-09	-5.0259e-09	1.05693e-09	1.21035e-08	1.26559e-08	7.60629e-09	-6.20406e-09	3.43861e-09	6.36284e-09	1.04984e-09	-1.14586e-08	-9.73105e-09	-1.57517e-08	-9.05499e-09	-8.90677e-09	-8.48414e-09	-2.01577e-09	-4.19729e-09	-2.25771e-09	-1.06297e-11	-2.35474e-09	-8.6891e-09	-1.46888e-09	5.4455e-09	3.11616e-09	8.25386e-09
5.2	1.80392	1.03799e-08		1.80392	4.9	1.1846e-08				-1.19825e-08	-1.23975e-08	7.96636e-09	1.4899e-08	8.8917e-09	2.04257e-09	-8.46727e-09	4.06318e-09	2.12576e-09	-4.79167e-09	-7.50211e-09	-4.28028e-09	1.80052e-09	3.7865e-09	5.34784e-09	2.0985e-09	8.64759e-10	9.89257e-09	8.05244e-09	2.71903e-09	-5.72138e-09	-5.65217e-09	-1.83643e-09	2.59831e-10	-3.62307e-09	-4.56114e-09	-1.2585e-08	-6.71903e-09	-2.59251e-09	3.56299e-09	-1.3796e-09	-7.59309e-09	4.35409e-09	6.02236e-09	9.20711e-09	-6.37668e-09	3.69536e-09	7.18055e-09	1.02763e-09	5.97976e-09
5.2	1.84314	7.14194e-09		1.84314	4.9	3.28751e-09				-8.82639e-09	-8.96853e-09	7.36819e-09	1.76254e-08	1.39821e-08	1.13212e-08	-1.81942e-10	8.84566e-09	6.22066e-10	5.92219e-09	-2.64089e-09	2.79546e-09	5.56591e-09	2.49707e-09	1.57311e-09	6.45454e-09	-4.72254e-09	1.52278e-09	-3.9647e-09	-7.72808e-09	-4.88379e-09	-1.48769e-08	-3.08272e-09	6.24719e-09	6.43526e-09	5.39892e-09	1.13383e-09	-4.11731e-09	4.37592e-09	1.46827e-08	9.16312e-09	-6.37755e-09	3.30658e-10	6.57865e-09	7.78888e-09	-1.72162e-09	1.31939e-08	1.72741e-08	1.3254e-08	9.27687e-09
5.2	1.88235	8.03186e-09		1.88235	4.9	-1.01064e-08				-1.26486e-08	-7.97024e-09	2.70258e-09	1.40103e-08	1.63264e-08	1.44095e-08	5.39396e-09	-2.32282e-09	-3.33557e-09	1.0488e-08	7.65652e-10	4.67813e-09	1.08739e-09	-9.35671e-10	-8.41467e-10	4.60685e-09	3.90884e-09	-7.13274e-09	-1.33734e-08	-1.09495e-08	-8.77154e-09	-1.52781e-08	-7.13787e-09	5.64408e-09	4.30269e-09	8.97808e-09	8.23077e-09	-2.02226e-09	4.55016e-09	1.08734e-08	2.89926e-09	-4.7439e-09	-8.11525e-10	2.53387e-09	-5.11591e-09	1.82236e-09	1.35701e-08	2.1872e-08	1.98258e-08	1.25113e-08
5.2	1.92157	1.93586e-09		1.92157	4.9	-1.5973e-11				-6.54001e-09	-4.34841e-09	3.36999e-09	3.06896e-09	1.02312e-08	1.74395e-08	1.13442e-08	-4.33127e-09	3.34852e-09	1.2079e-08	-9.10717e-10	9.6948e-09	7.77722e-09	-3.70508e-09	1.34989e-09	8.18885e-09	8.72396e-09	-1.79487e-09	-3.20344e-09	-3.05488e-09	-1.30212e-08	-1.23298e-08	-1.90603e-09	-4.52502e-10	-2.90576e-09	-8.24741e-10	2.78679e-09	4.26442e-09	4.95508e-09	6.3927e-09	-2.34476e-09	-3.7914e-09	-2.41778e-09	-6.24379e-09	-2.26146e-09	-5.35103e-09	5.08933e-09	1.81007e-08	1.80069e-08	1.01362e-08
5.2	1.96078	3.05317e-09		1.96078	4.9	2.674e-09				-2.95503e-09	1.99259e-09	-7.09548e-10	-8.43467e-09	3.95886e-10	1.371e-08	1.4599e-08	-4.54745e-09	-1.45664e-09	5.87831e-09	-2.842e-09	8.31274e-09	1.79216e-09	-1.05133e-08	2.71696e-09	9.35145e-09	3.61848e-09	8.48672e-10	2.09698e-09	5.59993e-10	-1.04762e-08	-4.83983e-09	3.631e-09	5.12598e-09	-3.72305e-09	-5.49335e-09	2.46139e-09	1.11199e-08	6.24098e-09	-8.63142e-09	-3.76338e-09	5.99491e-09	5.73728e-09	-9.61109e-10	3.54603e-09	-3.78407e-09	1.88432e-09	9.60294e-09	6.9425e-09	6.14658e-09
5.2	2	-3.1503e-09		2	4.9	-5.64623e-09				-3.02424e-09	-2.74383e-10	-6.94115e-10	-9.91936e-09	-1.00325e-08	2.96909e-09	4.83595e-09	-6.64446e-09	-3.71602e-09	-3.88533e-09	-3.50613e-09	-4.16586e-09	-7.71419e-09	-1.0885e-08	-4.23553e-09	8.13034e-09	3.23185e-09	-2.83738e-09	4.23691e-09	2.16171e-09	-8.15959e-09	-2.63641e-09	4.19317e-09	4.45426e-09	-5.37327e-09	-6.97213e-10	3.13744e-09	1.18705e-08	1.01364e-08	-8.58935e-09	5.76763e-09	5.54084e-09	1.06649e-08	2.24361e-09	8.60649e-09	7.43452e-09	3.40208e-11	-3.61908e-09	-4.65823e-09	-5.82449e-09
5.2	2.03922	-1.11644e-08		2.03922	4.9	-2.25303e-09				-1.01279e-08	-6.63582e-09	-4.35719e-09	-8.48124e-09	-1.67843e-09	-1.29471e-09	1.91889e-09	3.46725e-09	4.78947e-09	-7.89623e-09	-4.71903e-09	-1.27456e-08	-1.2371e-08	-1.17023e-08	-1.08212e-08	2.99362e-09	1.47377e-09	-3.28555e-11	3.33034e-09	-1.03054e-09	-3.76289e-09	-3.33416e-09	-2.86258e-09	-2.22083e-09	-4.43762e-10	3.02667e-09	-9.58835e-10	5.87391e-09	1.04365e-08	2.46715e-09	7.15892e-09	2.43836e-09	8.52442e-09	7.42317e-09	1.24904e-08	1.19054e-08	7.67315e-10	-1.28908e-08	-3.93359e-09	-4.75447e-09
5.2	2.07843	-1.09351e-08		2.07843	4.9	-2.49894e-09				-1.39335e-08	-9.23933e-09	-5.9174e-09	-9.72128e-09	-8.58492e-10	-6.64642e-10	3.80818e-09	9.3025e-09	1.24707e-08	3.13526e-09	9.87541e-10	-8.07029e-09	-4.17515e-09	-9.48927e-09	-1.81994e-08	-3.60643e-09	7.58718e-10	4.70867e-09	2.81916e-09	-2.27655e-09	-6.72804e-09	-3.88179e-09	-1.12957e-08	-4.41473e-09	4.25293e-09	1.10913e-09	5.80161e-09	3.64594e-10	6.42186e-09	1.30234e-08	5.06836e-09	3.03976e-09	6.71135e-09	1.1935e-08	1.56409e-08	1.39704e-08	-6.62183e-10	-9.93987e-09	-9.76161e-09	-5.35459e-09
5.2	2.11765	-5.5327e-09		2.11765	4.9	8.08484e-10				-9.94768e-09	-6.02265e-09	8.94491e-09	1.48728e-09	-2.06029e-10	2.79286e-10	-9.4056e-10	1.19562e-08	1.26393e-08	8.78296e-09	4.89483e-09	2.173e-09	1.85187e-09	-1.19144e-10	-1.25278e-08	-1.53959e-09	-3.12298e-10	-1.60341e-10	-8.07674e-10	-6.23743e-09	-1.10533e-08	-3.67749e-09	-8.20454e-09	3.74951e-09	2.85281e-09	1.60881e-09	8.58967e-09	1.43223e-09	7.68129e-09	1.37396e-08	3.11067e-09	-7.56842e-10	1.61785e-09	6.90933e-09	1.03638e-08	1.0287e-08	-5.36778e-09	-1.25941e-08	-1.23455e-08	-6.08006e-09
5.2	2.15686	-8.23e-09		2.15686	4.9	-2.50688e-09				-6.36916e-09	2.37694e-09	1.40055e-08	1.21303e-08	7.77696e-09	-2.6352e-09	-1.03504e-08	6.26386e-09	9.97971e-09	6.1797e-09	-2.39328e-09	6.06236e-09	4.94263e-09	1.01679e-09	-1.06513e-08	-1.90074e-09	-2.70886e-09	-9.44311e-11	-4.6203e-09	-8.72473e-09	-1.21857e-08	-3.834e-09	-5.15655e-09	7.76907e-09	5.96141e-09	3.1132e-09	1.26758e-08	1.47237e-08	1.52812e-08	1.11111e-08	1.86105e-10	3.89525e-09	2.51799e-09	1.21059e-09	2.32852e-09	9.69281e-09	-3.0799e-09	-6.74305e-09	-1.16165e-08	-7.52448e-09
5.2	2.19608	-7.17912e-09		2.19608	4.9	9.29361e-10				-5.34777e-09	1.03411e-08	9.60884e-09	1.83299e-08	1.65302e-08	3.5969e-09	-1.03921e-08	-3.44565e-09	1.14116e-09	-2.60084e-09	-9.02673e-10	2.74436e-09	5.50165e-09	-1.76561e-09	-1.79371e-08	-9.76046e-09	8.15277e-10	-7.64771e-10	-6.47e-09	-6.36302e-09	7.85519e-10	1.41324e-09	1.89887e-09	1.80539e-09	1.66442e-09	-8.85052e-10	1.16114e-08	2.09607e-08	2.47138e-08	1.20029e-08	6.23143e-09	3.19216e-09	4.2661e-11	2.22492e-09	4.01243e-09	8.89334e-09	1.00372e-08	4.77918e-09	-3.59751e-09	-7.02755e-09
5.2	2.23529	-4.24795e-09		2.23529	4.9	2.96754e-09				-4.68077e-09	9.28786e-09	1.22532e-08	1.67463e-08	1.0434e-08	2.81608e-09	-8.39157e-09	-1.77152e-08	-1.1869e-08	-8.69949e-09	4.16163e-09	1.28828e-08	1.15562e-08	1.5466e-09	-1.44088e-08	-1.31049e-08	-8.73655e-10	-3.67191e-09	-6.03156e-09	-5.38088e-09	9.68608e-09	7.41886e-09	3.56782e-09	-3.32481e-09	-5.27612e-09	-1.01412e-08	1.78079e-08	1.9737e-08	1.99418e-08	9.06974e-09	6.66937e-09	7.4229e-09	-5.35115e-09	3.02539e-09	8.35502e-09	1.40843e-08	1.63336e-08	1.03818e-08	-1.38684e-09	-1.39708e-08
5.2	2.27451	-7.81436e-09		2.27451	4.9	1.13129e-08				-4.80344e-09	5.00553e-09	4.59785e-09	5.81423e-09	-4.54585e-09	-2.87375e-09	-1.07417e-09	-1.41529e-08	-1.16734e-08	-1.04752e-08	-8.51855e-10	1.16601e-08	1.12656e-08	1.50067e-09	-4.15827e-09	-8.81155e-09	4.33145e-09	-2.39767e-09	-3.45247e-09	-7.91735e-09	9.91221e-09	1.19077e-08	-1.78964e-09	-3.83423e-10	-5.3015e-09	-4.85355e-09	9.61937e-09	1.12946e-08	8.45665e-09	3.10574e-09	7.8014e-09	8.23388e-09	-8.6583e-09	-3.0947e-09	8.06951e-09	1.39243e-08	1.04542e-08	3.03194e-09	-5.67005e-09	-1.48362e-08
5.2	2.31373	-1.45278e-08		2.31373	4.9	1.11398e-08				-4.59877e-09	-7.63796e-09	-5.22468e-09	-5.54462e-09	-8.08774e-09	-8.41663e-09	-2.94386e-09	-2.34513e-09	2.46331e-09	-1.08379e-08	-6.17644e-09	-3.06881e-09	-1.53793e-09	2.96069e-09	-2.53837e-09	-3.86996e-09	-2.72561e-09	-1.43834e-09	-3.61742e-09	-7.62012e-09	1.38448e-09	2.77804e-09	3.17212e-09	-5.70756e-09	-5.88221e-09	-6.03649e-09	7.04421e-09	3.51442e-09	-1.71801e-09	-2.76586e-09	-8.99149e-10	-1.3986e-09	-6.67677e-09	-4.4549e-09	6.30554e-09	6.38472e-09	6.25637e-09	-2.62511e-09	-6.38437e-09	-1.36932e-08
5.2	2.35294	-1.65201e-08		2.35294	4.9	-8.70131e-10				-3.20199e-09	-1.40345e-08	-1.08539e-08	-5.85879e-09	-5.50799e-09	-1.02205e-08	-9.43194e-09	5.61025e-09	5.3965e-09	-1.09445e-08	-1.0418e-08	-5.76347e-09	-1.02804e-09	-2.07393e-10	-1.28205e-09	3.81846e-10	-2.15366e-10	-4.86675e-09	-9.19422e-09	-7.07931e-09	-4.53483e-09	4.2247e-09	1.09033e-08	4.26999e-09	-5.97282e-10	-6.01324e-09	4.98704e-09	-1.59574e-09	-5.06938e-09	-2.96581e-09	-8.29462e-09	-4.55077e-09	-9.87322e-09	-5.77782e-09	3.61469e-09	3.74223e-09	3.65579e-09	-1.7377e-10	-3.81237e-09	-5.06816e-10
5.2	2.39216	-9.36005e-09		2.39216	4.9	-1.04819e-10				-4.63834e-09	-9.20863e-09	-8.98032e-09	-3.30904e-09	-1.64098e-09	-6.93123e-09	-3.03393e-09	4.91696e-11	-8.66009e-10	-1.01496e-08	-9.34119e-09	4.85869e-10	5.26961e-09	-2.16551e-09	2.50765e-09	2.65935e-09	6.84412e-09	-4.4659e-10	-7.68301e-09	-1.90605e-09	-1.52039e-09	5.17498e-09	1.45022e-08	6.50812e-09	-1.90556e-09	-6.3643e-09	-6.21344e-09	-8.0104e-09	-8.135e-09	-4.93205e-09	-3.54243e-09	5.09671e-09	-5.45501e-09	-1.11968e-08	-1.11095e-09	-9.59886e-10	3.76035e-09	1.04112e-09	1.07889e-10	7.07972e-09
5.2	2.43137	-6.05885e-09		2.43137	4.9	-1.63891e-09				-2.61119e-09	-1.66307e-09	-2.47431e-09	7.91356e-09	1.07098e-08	2.56557e-09	3.03893e-09	-1.42774e-09	-5.90668e-09	-1.12388e-08	-5.94272e-09	-6.56371e-10	4.37234e-09	-1.15654e-09	-2.07135e-09	-3.07428e-09	5.61595e-09	3.53927e-09	1.18408e-09	1.48088e-09	4.54804e-10	-3.67922e-09	6.91551e-09	-7.95708e-10	-3.37968e-09	-3.2351e-09	-7.10978e-09	-1.02993e-08	-8.17681e-09	-6.19559e-09	1.22921e-09	7.00638e-09	2.56122e-09	-7.12402e-09	1.26437e-09	-7.60556e-09	2.99525e-09	4.54683e-09	7.79305e-09	1.09284e-08
5.2	2.47059	-1.5207e-09		2.47059	4.9	-4.11094e-09				-4.53639e-09	2.74903e-09	2.95138e-09	4.22985e-09	7.84198e-09	5.34766e-09	3.89488e-09	1.88862e-10	7.6011e-10	-8.81533e-09	-4.36032e-09	-4.61179e-09	5.07721e-09	1.39192e-09	-2.33825e-09	-4.70375e-09	8.81921e-09	6.61494e-09	4.76246e-09	4.48378e-09	2.91828e-09	6.70333e-09	3.74406e-09	-4.22551e-09	-5.80988e-09	-6.21623e-09	-4.77598e-09	1.19627e-10	6.64869e-10	-4.26834e-09	1.7903e-09	3.25787e-09	2.37691e-10	-3.83179e-09	3.43061e-09	-6.47557e-09	2.58339e-09	1.16295e-08	1.01512e-08	1.24986e-08
5.2	2.5098	5.32556e-09		2.5098	4.9	-8.30663e-09				-4.74711e-09	2.24728e-09	3.03973e-09	-4.16242e-09	-2.33686e-09	1.54517e-09	6.65221e-09	7.17519e-09	8.37814e-09	1.02673e-09	-4.69601e-09	2.09775e-09	1.65021e-08	1.57191e-08	3.24367e-09	-9.21767e-09	7.91512e-09	1.2258e-08	9.79064e-09	1.07887e-08	6.83799e-09	8.92891e-09	3.96756e-09	-1.87232e-09	-1.01614e-08	-3.48138e-09	4.27258e-09	1.0067e-08	3.06947e-09	1.27795e-09	8.65289e-09	5.19185e-09	3.24823e-09	6.10927e-09	5.70438e-09	-4.84107e-09	-5.07038e-09	9.7309e-09	7.6586e-09	-7.58092e-10
5.2	2.54902	1.78846e-08		2.54902	4.9	-6.3807e-09				-4.44089e-09	-1.72932e-09	-5.23417e-09	-3.24883e-09	-4.57695e-09	-5.49937e-09	4.40117e-09	1.06629e-08	1.14982e-08	7.37285e-09	-2.81105e-09	4.95865e-09	1.91553e-08	2.02348e-08	1.19094e-08	-2.3677e-09	1.31613e-08	1.85687e-08	1.26954e-08	1.44986e-08	1.14135e-08	-4.87063e-10	-8.14651e-10	-4.02842e-09	-7.85982e-09	-5.86508e-09	3.13639e-09	7.25306e-09	3.93187e-09	8.19088e-09	6.89775e-09	1.76794e-09	7.42823e-09	1.38946e-08	3.55099e-09	-3.82832e-09	-9.63337e-09	3.43864e-09	3.68549e-09	3.28697e-10
5.2	2.58824	2.11717e-08		2.58824	4.9	-2.20444e-09				-7.17108e-10	3.47788e-09	-2.85499e-09	-6.47825e-09	-5.51634e-09	-2.24736e-09	-6.15472e-10	9.49819e-09	8.89638e-09	9.80822e-09	5.11123e-09	1.31979e-09	1.57965e-08	1.78727e-08	1.13935e-08	-3.10374e-09	6.34512e-09	1.59322e-08	1.64062e-08	1.36847e-08	6.10406e-09	-4.96129e-10	-2.44663e-09	-1.16391e-08	-6.24581e-09	-7.6935e-09	-4.55844e-09	1.22083e-09	3.26729e-09	4.26763e-09	-6.41683e-09	-7.70899e-09	2.47951e-09	1.10478e-08	6.29899e-09	7.24496e-09	-1.16425e-08	1.17006e-09	6.26126e-09	-2.90746e-09
5.2	2.62745	1.38885e-08		2.62745	4.9	-2.05576e-09				2.0371e-09	5.29073e-09	-2.53112e-09	-3.31704e-09	5.08427e-09	7.43526e-09	4.12425e-09	6.78378e-09	9.09419e-09	5.9642e-09	6.86596e-09	7.24725e-10	1.1358e-08	7.13314e-09	-4.21522e-10	-4.38536e-09	-6.52534e-10	7.40845e-09	8.21282e-09	1.45389e-08	3.70605e-09	-7.87676e-09	4.25176e-09	-9.65537e-09	-5.26759e-09	-5.72891e-09	3.02208e-10	2.84592e-09	6.35517e-09	3.26393e-09	-4.2574e-09	-7.56941e-09	1.41401e-09	5.86709e-09	7.30284e-09	2.70218e-09	-6.44906e-09	-5.0872e-10	4.59247e-09	-4.50308e-09
5.2	2.66667	2.79111e-09		2.66667	4.9	-2.62732e-09				-6.10694e-09	-2.43568e-09	9.20807e-10	-5.37645e-09	6.07868e-09	8.67249e-09	8.26924e-09	8.14919e-09	1.09249e-08	-7.6858e-10	-2.33266e-09	-6.31985e-09	1.72412e-09	-5.5623e-09	-6.43684e-09	5.44276e-11	2.34549e-09	8.80964e-09	5.22446e-09	3.67363e-09	1.42421e-10	-7.57254e-09	-1.70692e-09	-6.48653e-09	-6.04763e-09	3.37285e-09	9.66082e-09	1.45958e-08	1.14546e-08	-1.81581e-09	-8.87496e-10	-5.01046e-09	-5.65052e-09	2.58987e-09	8.84882e-10	-2.87122e-09	-1.2389e-09	-2.53422e-09	1.53275e-09	4.62344e-09
5.2	2.70588	-3.45018e-09		2.70588	4.9	-4.86173e-09				-7.44717e-09	-2.21198e-09	-2.7066e-09	-2.9504e-09	6.89214e-09	1.53615e-08	2.0447e-08	8.85237e-09	2.22954e-09	3.98138e-09	-2.32103e-09	6.87322e-10	8.06864e-10	-1.12248e-08	-5.90052e-09	-1.11646e-09	2.6546e-09	1.15515e-08	3.34668e-09	1.02375e-09	1.19337e-09	-2.61753e-09	-7.31612e-09	-6.75639e-09	-4.05714e-09	8.51523e-09	1.47305e-08	1.97136e-08	1.122e-08	-3.87337e-09	-5.95719e-11	1.74066e-09	-2.69509e-09	-1.10071e-08	-6.76357e-09	4.65832e-10	1.6696e-09	7.29136e-09	1.35214e-08	1.36344e-08
5.2	2.7451	-4.29149e-09		2.7451	4.9	6.59142e-09				-5.14723e-09	-1.08946e-09	-8.88087e-09	-8.03041e-09	1.40454e-08	2.17222e-08	2.73911e-08	1.49096e-08	-1.84855e-10	7.83416e-10	-6.89698e-09	2.35957e-10	-1.50507e-09	-6.94519e-09	-9.22799e-09	7.34318e-10	-7.30583e-09	-2.70336e-09	-6.02583e-09	-1.76229e-09	-5.46754e-09	3.17097e-09	-1.08497e-09	-3.89545e-09	-4.86091e-09	-1.4623e-10	9.95422e-09	1.01866e-08	2.73924e-09	-7.8787e-09	-2.57847e-09	2.44361e-09	-4.86034e-09	-7.59229e-09	-5.31412e-09	7.49925e-09	1.02898e-08	1.16025e-08	1.49326e-08	1.42615e-08
5.2	2.78431	-1.07791e-08		2.78431	4.9	-6.78995e-10				-1.22088e-08	-1.02635e-08	-4.62788e-09	2.90157e-09	6.97307e-09	1.98151e-08	1.88326e-08	1.07622e-08	-1.29586e-09	2.01584e-09	-1.68251e-09	-7.99332e-10	-4.14329e-09	-2.39811e-09	-3.08697e-09	2.84869e-09	-5.52643e-09	-1.22156e-08	-1.07568e-08	-8.95602e-09	4.90279e-09	6.06946e-10	1.31375e-09	5.39177e-09	4.33175e-10	-1.86446e-09	-7.35554e-11	-1.78528e-09	-6.21577e-09	-6.29288e-09	-6.14745e-09	-3.28242e-09	-6.90193e-09	-3.43204e-09	-5.29337e-09	3.80182e-09	5.4616e-09	8.3416e-09	1.40146e-08	5.11602e-09
5.2	2.82353	-1.59104e-08		2.82353	4.9	-3.34117e-09				-8.88582e-09	-1.16744e-08	9.75585e-09	1.846e-08	1.60688e-08	1.07925e-08	7.99679e-09	8.98869e-09	8.59501e-10	-5.67979e-10	5.88491e-09	3.77494e-09	-1.22432e-09	-5.94042e-10	-8.13699e-09	-5.8034e-09	-3.73566e-09	-9.1318e-09	-8.55039e-09	-5.72575e-09	6.3099e-10	3.21333e-09	7.00311e-09	2.91698e-09	1.05652e-09	2.0728e-09	-5.83947e-09	-1.02688e-08	-8.90651e-09	-4.2036e-09	-3.60509e-09	-2.26294e-09	-9.19144e-09	-5.25299e-09	8.52822e-10	3.00992e-09	4.50744e-09	4.26074e-09	6.88908e-09	-1.11422e-09
5.2	2.86275	-1.67949e-08		2.86275	4.9	1.96845e-09				5.7554e-11	-5.64285e-09	1.29156e-08	2.46872e-08	2.14028e-08	1.3822e-08	4.12258e-09	1.08818e-08	3.74352e-09	-6.78938e-10	-5.30292e-10	6.86433e-09	2.69611e-09	-6.90733e-10	-2.59826e-09	-6.03603e-09	-3.87615e-10	-8.86875e-09	-9.25819e-09	-3.27111e-09	8.32273e-10	2.9909e-09	8.27825e-10	-1.19286e-09	-5.03218e-09	-3.50704e-09	-2.94713e-09	-7.74483e-09	-6.5765e-09	-6.57172e-09	-1.89399e-09	7.43256e-10	3.90713e-10	-8.28038e-10	-1.92188e-10	-4.73281e-09	7.25038e-11	-8.37019e-11	4.09082e-09	-3.22575e-09
5.2	2.90196	-8.6598e-09		2.90196	4.9	1.03192e-09				6.94132e-09	2.24514e-09	9.63063e-09	1.74611e-08	1.73219e-08	9.18062e-09	4.08512e-09	9.2175e-09	4.6695e-09	-3.50752e-10	-5.7166e-09	1.12571e-08	3.14657e-09	-3.56391e-09	-1.60014e-09	-6.4334e-09	1.7051e-09	-6.43585e-09	-8.80623e-09	-1.71553e-10	-4.34162e-09	2.65665e-09	-3.02366e-09	-9.90221e-09	-7.42241e-09	-9.98193e-09	-9.35583e-09	-8.58989e-09	-5.76969e-09	-9.0009e-09	-6.97813e-09	1.96962e-09	1.56257e-09	2.87201e-09	-2.60323e-09	-9.94754e-09	-7.58183e-09	-2.10812e-09	3.66725e-10	-9.41441e-10
5.2	2.94118	-5.33214e-09		2.94118	4.9	-2.40738e-09				1.56271e-08	7.50043e-09	8.31024e-09	8.44443e-09	6.23395e-09	-4.33664e-09	-9.70053e-09	2.29306e-09	7.31912e-09	6.28869e-09	5.40922e-10	-2.77444e-09	2.4659e-09	-1.00113e-08	-6.58102e-09	4.3495e-09	7.51251e-09	-1.67054e-09	-5.76694e-09	-4.6461e-09	-4.5568e-09	-1.93998e-09	1.22071e-10	-1.65001e-08	-8.4525e-09	-5.01998e-09	-1.28536e-08	-1.15361e-08	-8.23846e-09	-3.26068e-09	-9.1228e-10	1.01457e-08	1.05619e-08	1.84616e-09	-4.54219e-09	-7.04637e-09	-9.66062e-09	-8.68886e-09	-7.65493e-09	-8.12773e-09
5.2	2.98039	-8.85696e-09		2.98039	4.9	-8.98581e-09				2.02432e-08	1.05789e-08	1.11545e-08	7.23682e-09	-2.63231e-09	-3.95667e-09	-1.48517e-08	3.08754e-09	1.45061e-08	1.57931e-08	8.26064e-09	-4.67722e-09	-2.41073e-09	-1.09215e-08	-4.2989e-09	2.46075e-10	3.52678e-09	2.41627e-10	-3.47252e-09	1.76584e-10	1.59869e-09	1.7851e-09	-1.26089e-09	-1.8439e-08	-8.84521e-09	-3.88019e-09	-1.10864e-08	-6.45187e-09	-6.31945e-09	3.69681e-10	1.99745e-09	1.70708e-08	1.2766e-08	5.99563e-09	6.37145e-09	-1.19536e-09	-6.21301e-09	-1.3534e-08	-1.35586e-08	-1.19749e-09
5.2	3.01961	-1.03519e-08		3.01961	4.9	-8.70115e-09				1.07487e-08	8.54361e-09	1.4211e-08	7.15761e-09	-3.69107e-09	-9.47526e-09	-1.14715e-08	1.53284e-09	1.67581e-08	1.4489e-08	5.33221e-09	-7.46425e-09	-6.2978e-09	-6.43604e-09	-1.15418e-09	-1.14131e-08	-1.3718e-09	4.55212e-09	-8.10303e-11	-6.22256e-09	1.1199e-09	3.93612e-09	1.49649e-09	-9.36566e-09	-3.81581e-09	-9.41034e-09	-2.63259e-09	-2.41334e-09	-6.14196e-09	7.11538e-10	7.61875e-09	1.76727e-08	1.5655e-08	9.87987e-09	7.77121e-09	-1.741e-09	-6.40662e-09	-1.17498e-08	-1.06587e-08	4.91008e-09
5.2	3.05882	-8.93746e-09		3.05882	4.9	6.58052e-09				6.28206e-09	4.62481e-09	5.68653e-09	1.58064e-09	-5.51145e-09	-7.6563e-09	-3.65236e-09	3.19318e-09	1.2162e-08	8.15214e-09	4.33806e-09	-9.51778e-09	-1.03631e-08	-6.5279e-09	-2.60621e-09	-1.0177e-08	4.64733e-09	8.64546e-09	3.66481e-09	-6.76044e-09	-9.0748e-09	3.77419e-09	5.22776e-09	5.53058e-09	-2.08075e-10	-1.35452e-08	-2.40595e-09	-7.95129e-09	-6.03143e-09	3.4143e-10	-7.34985e-10	1.15092e-08	1.57055e-08	9.19054e-09	5.87494e-09	-2.06242e-09	-8.92567e-09	-8.6049e-09	-9.82655e-09	4.4158e-09
5.2	3.09804	1.87036e-09		3.09804	4.9	1.38537e-08				7.2062e-09	-1.57672e-09	-3.82701e-09	-3.35245e-09	-1.08056e-08	-1.31128e-08	-2.64515e-09	2.75392e-09	1.07799e-08	8.88923e-09	4.88338e-09	-6.88698e-09	-5.16684e-09	-1.85503e-09	-1.39414e-09	-8.71947e-09	4.23483e-12	-1.75751e-09	-1.616e-09	-1.00974e-08	-1.1712e-08	1.18695e-09	1.20839e-08	1.21094e-08	9.52184e-10	-1.18162e-08	-1.165e-08	-9.15017e-09	-3.64847e-09	-3.63042e-09	-2.34374e-09	-2.17995e-09	2.06768e-09	3.64952e-09	1.45372e-08	9.90916e-09	-5.5758e-09	-6.54032e-09	-1.19518e-08	-6.18653e-09
5.2	3.13725	8.57942e-09		3.13725	4.9	2.11129e-08				-2.94997e-09	-1.08241e-09	-5.17929e-09	5.04514e-10	-4.52249e-09	-9.93907e-09	2.64444e-09	9.78399e-09	5.42266e-09	4.29385e-09	-4.40679e-10	-3.19693e-09	-7.12009e-09	2.97291e-09	-2.57177e-09	-1.30573e-08	-2.94651e-09	-8.04118e-09	-5.97149e-09	-8.23539e-09	-7.55409e-09	6.69399e-09	7.66897e-09	9.43102e-09	1.80722e-09	-6.02398e-09	-5.99309e-09	1.88294e-09	-2.75739e-09	-5.58964e-09	-1.0153e-08	-4.87083e-09	-1.24667e-08	1.85776e-09	1.1708e-08	1.2012e-08	-2.35778e-09	-1.13353e-08	-1.05552e-08	-1.03609e-08
5.2	3.17647	1.36097e-09		3.17647	4.9	2.48418e-08				-1.36305e-09	-1.13369e-09	4.35162e-09	1.22313e-09	-5.2766e-09	-1.12314e-08	-1.94262e-10	1.12315e-08	-3.63897e-09	-3.4766e-09	4.0381e-09	3.38673e-09	-5.20421e-09	-2.37293e-10	-6.43345e-09	-1.4925e-08	-4.72355e-09	-5.49053e-09	-8.68653e-09	-6.6612e-09	-4.26041e-09	4.71118e-09	2.67558e-09	1.24619e-09	-2.84274e-10	5.549e-09	-1.70769e-09	5.2128e-09	-1.99708e-09	-1.32541e-08	-6.18351e-09	3.11567e-09	-2.50105e-09	-2.31125e-10	6.13163e-09	5.03142e-09	-4.88922e-09	-9.01574e-09	-1.14019e-08	-7.75518e-09
5.2	3.21569	-2.00235e-09		3.21569	4.9	3.04732e-08				-1.72605e-10	6.04621e-09	9.10157e-09	3.90901e-09	-4.96823e-09	-7.30205e-09	-3.45435e-09	1.49447e-09	-2.98255e-09	-9.54228e-09	1.44831e-09	-3.55271e-11	-3.63883e-10	2.20743e-09	-1.41108e-09	-8.84475e-09	-1.02725e-08	-2.81511e-09	-4.88882e-09	1.75569e-09	2.97808e-09	7.17984e-09	-3.9221e-09	3.09538e-09	9.0308e-09	1.45573e-08	6.2843e-09	-1.94731e-09	-3.00088e-09	-2.88844e-09	6.64788e-09	1.59458e-08	6.98385e-09	8.46427e-10	-3.23399e-09	-2.16247e-09	-6.8431e-10	4.95453e-09	-4.20553e-09	-4.46508e-09
5.2	3.2549	-5.81237e-09		3.2549	4.9	3.11179e-08				-4.10557e-09	1.18125e-08	1.56502e-08	1.06812e-08	-3.28674e-09	-6.19607e-09	-2.14681e-09	8.71468e-09	3.6151e-09	-7.14905e-09	4.90928e-10	1.15392e-10	4.47926e-10	3.39037e-09	-3.70036e-09	-4.91383e-09	-5.33962e-09	9.4082e-09	6.86815e-09	6.84038e-09	9.26106e-09	7.1265e-09	-6.4081e-09	5.29734e-09	1.14258e-08	1.12019e-08	6.06747e-09	3.0079e-09	9.78247e-10	2.14956e-09	1.38395e-08	2.09068e-08	1.30209e-08	-4.80748e-09	-1.16527e-08	-6.07596e-09	2.60181e-09	1.02179e-08	-8.76213e-10	-6.05752e-09
5.2	3.29412	-6.73471e-09		3.29412	4.9	3.27974e-08				-6.58173e-09	9.23058e-09	1.30745e-08	4.37609e-09	-2.40848e-09	-8.26574e-09	-5.24591e-09	8.83178e-09	4.47733e-09	-3.80567e-09	9.87056e-09	4.45741e-09	-6.83769e-10	-3.85108e-09	-5.4803e-09	-1.009e-08	4.27832e-10	9.36606e-09	1.21929e-08	1.11488e-08	7.64415e-09	6.74959e-09	6.60322e-10	6.48268e-09	6.53252e-09	8.55725e-09	3.31727e-09	4.0653e-09	-3.58253e-09	1.7217e-09	1.41105e-08	1.31892e-08	4.06422e-09	-8.61246e-09	-1.09573e-08	-7.50151e-09	3.35132e-09	5.24744e-09	-1.42094e-09	-5.18568e-09
5.2	3.33333	-9.52545e-09		3.33333	4.9	3.39598e-08				-1.01518e-08	-1.75947e-09	4.58621e-09	-1.95331e-09	-6.1502e-09	-1.16938e-09	-1.40716e-09	-3.50292e-09	-8.50318e-09	-1.05757e-08	2.49656e-09	-3.05818e-11	-2.07746e-09	-1.0427e-08	-1.22788e-08	-1.30067e-08	-5.16809e-09	8.60695e-10	4.99828e-09	8.67394e-09	5.37094e-09	4.7379e-11	3.55055e-09	9.21611e-09	5.00818e-09	-8.03169e-10	7.96121e-10	2.69685e-09	-9.57638e-09	1.56768e-09	4.41494e-09	3.84296e-09	-5.33419e-10	-7.8455e-09	-7.15221e-09	-4.64192e-09	-6.07744e-09	-1.23862e-10	-5.12185e-09	-5.76154e-09
5.2	3.37255	-1.15281e-08		3.37255	4.9	3.61819e-08				-9.33886e-09	-7.62233e-09	-4.05552e-09	-5.51384e-09	-6.50081e-09	2.60331e-09	-1.10001e-09	-7.14857e-09	-1.65066e-08	-5.88682e-09	-5.38407e-09	-5.74852e-09	-7.45644e-09	-6.20418e-10	-6.58127e-09	-9.13622e-09	-9.31695e-09	-8.50139e-09	2.66945e-09	4.19287e-09	1.53884e-09	-4.7205e-09	8.11241e-10	4.7384e-09	2.67087e-09	-4.53619e-09	-7.98678e-10	-2.92596e-09	-4.6179e-09	-7.19325e-09	-7.12737e-09	-2.82674e-09	-1.58542e-09	-7.81367e-09	-2.06526e-09	1.95882e-09	-2.74002e-09	7.12248e-11	-1.15559e-08	-4.75308e-09
5.2	3.41176	-1.83025e-08		3.41176	4.9	3.56124e-08				-2.74031e-09	-3.15731e-09	6.82526e-09	-4.71096e-09	-5.97529e-09	-2.36969e-09	-2.74838e-10	2.99823e-09	-1.10882e-08	-2.2512e-09	-5.94662e-09	-5.03368e-09	-9.00891e-09	5.24568e-09	-2.84669e-09	-2.478e-09	-1.88365e-09	-1.29377e-08	6.47471e-09	5.81188e-09	-1.56567e-09	-7.70748e-09	-6.81598e-09	-2.72152e-09	-1.28367e-09	-6.13289e-09	-6.96861e-09	-7.41116e-09	-4.32644e-09	-3.60177e-09	-8.12463e-09	-5.28209e-09	-2.57907e-09	-6.50439e-09	-4.11765e-09	-4.14957e-12	-5.09942e-10	2.59803e-10	-1.15222e-08	-1.25352e-08
5.2	3.45098	-1.15994e-08		3.45098	4.9	3.54894e-08				-1.03293e-09	-9.44738e-10	7.66228e-09	-4.50444e-09	-1.27648e-09	-1.85523e-09	2.19245e-09	5.25493e-09	-1.07575e-08	-9.41341e-09	-9.16677e-09	-7.41559e-09	-1.46537e-08	3.92873e-09	2.66181e-09	3.4899e-09	1.39309e-09	-1.15727e-08	8.41169e-10	1.08981e-08	7.73193e-09	-7.33681e-09	-7.21803e-09	-6.55643e-09	-4.7288e-10	-5.36153e-09	-9.81171e-09	-7.69444e-09	-2.99244e-09	-1.7518e-09	-3.0154e-09	-1.59207e-09	-1.48339e-09	-1.4507e-09	2.35423e-09	-5.92652e-09	2.27058e-09	-1.76087e-09	-1.37776e-08	-1.36507e-08
5.2	3.4902	1.03792e-09		3.4902	4.9	3.61052e-08				3.19162e-09	-2.46362e-09	-3.20438e-09	-4.34002e-09	6.55635e-09	4.35307e-10	2.26356e-09	1.65952e-09	-1.0504e-08	-6.37795e-09	-8.98334e-09	-1.28429e-08	-9.63888e-09	-4.00718e-10	5.02928e-09	8.30293e-09	4.11292e-09	-6.12735e-09	-6.74933e-09	7.39482e-09	1.72457e-09	7.01419e-10	3.14104e-09	-4.71317e-09	6.45628e-09	-2.89941e-09	-1.10975e-08	-2.61068e-09	-7.49654e-09	-8.39964e-09	-4.12177e-09	-4.94842e-09	4.51533e-09	2.39086e-09	-7.4067e-10	-6.01946e-09	2.94767e-09	-1.08652e-08	-1.31755e-08	-6.62047e-09
5.2	3.52941	1.17658e-08		3.52941	4.9	3.4642e-08				8.27285e-09	-2.90001e-09	-7.33738e-09	1.92981e-09	3.84472e-09	7.96595e-09	4.22524e-09	-5.84436e-10	-2.77956e-09	-8.4853e-10	-1.00175e-08	-5.33234e-09	-1.20863e-09	6.67592e-09	1.56958e-08	9.08364e-09	8.90915e-09	-1.81274e-10	-7.66022e-09	1.52554e-09	-3.5449e-09	1.19471e-09	3.53144e-09	-2.46908e-09	5.58175e-09	-3.12139e-09	-7.69202e-09	-6.30678e-10	-1.13119e-08	-1.25206e-08	-6.63368e-09	-4.12609e-09	5.66124e-09	5.45893e-09	-8.04397e-09	-1.0411e-08	-3.44752e-09	-9.04859e-09	-1.16703e-08	-2.58711e-09
5.2	3.56863	1.03962e-08		3.56863	4.9	3.43397e-08				9.09864e-10	-6.77505e-09	-5.00248e-09	2.90933e-09	1.54196e-09	8.8191e-09	4.73658e-09	9.77593e-10	5.34982e-10	-4.12854e-10	-5.41445e-09	4.14337e-09	9.64377e-10	6.51708e-09	9.55512e-09	7.81607e-09	7.39034e-09	-1.13411e-09	-3.86581e-09	7.14891e-10	-3.19832e-09	-3.21339e-09	-4.41614e-09	-5.4014e-09	-1.60077e-09	-8.81033e-09	-7.58044e-09	1.93893e-10	-9.1666e-09	-1.56655e-08	-1.25135e-08	-5.19162e-09	5.14996e-09	2.30159e-09	-9.36228e-09	-5.23843e-09	-1.61231e-09	-1.01105e-08	-8.97086e-09	-1.81041e-09
5.2	3.60784	-9.33412e-10		3.60784	4.9	3.54514e-08				4.44891e-09	-5.48567e-10	-7.87961e-09	-5.05338e-11	-2.29377e-09	2.66206e-09	4.91303e-09	-8.50974e-10	-2.19327e-09	2.51998e-09	-3.74968e-10	2.13851e-09	-9.34364e-10	2.77967e-09	6.78243e-09	1.96147e-09	2.6819e-09	3.83159e-09	7.83018e-11	-3.93953e-10	1.54677e-09	-5.14598e-09	-4.76899e-09	-4.81378e-10	-4.96547e-09	-6.14679e-09	8.15135e-11	9.25809e-09	1.25345e-09	-1.38036e-08	-5.53584e-09	2.61878e-09	2.26572e-09	5.28269e-09	-4.20675e-09	-1.89601e-10	8.69861e-09	-3.3308e-09	-5.20294e-09	-6.12525e-09
5.2	3.64706	-8.5921e-09		3.64706	4.9	3.71679e-08				1.21191e-08	9.9711e-09	-1.83437e-09	-5.36488e-10	-5.89668e-09	1.55063e-09	9.90609e-09	2.59894e-09	-8.48132e-10	-6.20815e-09	-6.18357e-09	-1.60406e-09	7.30353e-10	6.39494e-09	5.89594e-09	-7.17679e-09	2.59075e-09	1.42518e-09	-3.70196e-09	-7.37916e-09	-3.14472e-09	4.92349e-10	2.98974e-09	7.28149e-09	-8.5916e-10	-8.99632e-10	2.74753e-09	4.71942e-09	4.93714e-09	-3.6022e-09	-9.90912e-09	-1.41333e-09	-1.05334e-09	3.62326e-09	-3.86191e-09	1.036e-09	4.19449e-09	7.48003e-10	-7.44865e-09	-5.48027e-09
5.2	3.68627	-1.30968e-08		3.68627	4.9	3.84084e-08				1.45125e-08	1.43006e-08	3.02308e-09	4.20471e-09	-3.28345e-09	-6.80501e-10	6.79835e-09	-6.5674e-10	2.60849e-09	-2.14368e-09	-1.2808e-09	2.251e-11	-2.98144e-10	3.33054e-09	-1.86625e-09	-4.60111e-09	-4.49717e-10	1.22211e-09	-4.81649e-09	-3.78697e-09	-1.27164e-09	1.8785e-09	1.05092e-08	1.87056e-08	1.12556e-08	-3.41998e-09	3.90591e-09	1.0332e-08	4.88832e-09	-1.83431e-09	-1.40615e-08	-2.669e-09	-9.15918e-10	-3.42141e-10	-7.81836e-09	1.73316e-10	-7.90351e-10	-3.40359e-09	-2.60903e-09	-2.46891e-09
5.2	3.72549	-8.78711e-09		3.72549	4.9	3.60341e-08				4.47193e-09	9.10265e-09	8.802e-09	1.21889e-09	-2.4003e-09	-7.84715e-09	-5.75596e-10	-4.1868e-09	3.70136e-09	-3.37383e-09	-2.43048e-09	2.14015e-09	1.25041e-09	4.98289e-09	-1.68697e-09	-1.79477e-09	7.28879e-09	8.67686e-09	-4.77181e-09	6.46057e-09	8.21015e-09	2.08442e-09	2.28667e-09	1.31816e-08	9.75766e-09	-1.31442e-09	1.58006e-08	1.74711e-08	5.6454e-09	-1.29046e-09	-4.50294e-09	-2.8611e-09	-1.65031e-09	-7.1266e-09	-6.91932e-09	-5.87704e-09	-9.44181e-09	-4.59727e-09	6.72742e-10	-4.99529e-09
5.2	3.76471	-9.13741e-09		3.76471	4.9	3.55805e-08				-6.02239e-09	6.81081e-09	7.1478e-09	6.39652e-09	-4.14667e-09	-1.07654e-08	-4.98832e-09	-6.47395e-09	-4.11467e-09	1.5209e-09	1.46653e-09	-4.18061e-09	5.33561e-09	1.16533e-08	6.18418e-09	1.31081e-09	8.28118e-09	6.81709e-09	6.87407e-10	1.10812e-08	1.34841e-08	8.91218e-09	-5.60684e-09	-4.47713e-09	5.51415e-09	2.83839e-09	1.54627e-08	1.71786e-08	7.34455e-09	-1.11064e-09	-8.24369e-09	-7.6208e-09	-1.05184e-08	-9.87501e-09	-1.20814e-08	-6.41563e-09	-9.38826e-10	1.97494e-09	6.21998e-09	-3.89662e-09
5.2	3.80392	-2.37972e-09		3.80392	4.9	3.63433e-08				-1.27491e-08	5.34186e-10	1.4883e-09	2.13322e-09	-3.81831e-09	-5.42238e-09	-2.86786e-09	-4.23563e-09	-8.83935e-09	2.97587e-09	2.76808e-09	-5.44222e-09	4.11802e-09	8.21136e-09	9.38455e-09	-9.63098e-10	-1.35842e-09	-1.32076e-10	9.2747e-09	1.21174e-08	1.6821e-08	8.66382e-09	-6.05266e-09	-9.31783e-09	-7.74412e-09	-3.53927e-09	2.3004e-09	6.79321e-09	8.29662e-09	-2.72524e-09	-5.63432e-09	-9.96164e-09	-1.11005e-08	-1.49283e-08	-5.40427e-09	3.00162e-10	4.02773e-09	1.34723e-08	1.72255e-08	1.14964e-08
5.2	3.84314	-1.98352e-09		3.84314	4.9	3.75645e-08				-1.17785e-08	-1.08193e-09	7.864e-10	-2.91814e-09	3.3549e-10	4.55344e-10	-1.01575e-08	-7.81432e-09	-1.22131e-08	2.75418e-09	3.29018e-09	-4.75222e-09	7.79161e-09	-2.58811e-09	7.23733e-09	4.56623e-10	-2.229e-09	-7.06819e-10	4.3234e-09	2.46428e-09	6.94232e-09	2.40453e-09	-5.64012e-09	-5.96964e-09	-8.45014e-09	-4.43646e-09	-2.58828e-09	4.43919e-10	9.04726e-09	-2.98189e-09	-1.07185e-08	-8.63912e-09	-1.1958e-08	-1.07529e-08	3.43675e-09	4.35296e-09	5.72302e-09	1.7636e-08	1.45995e-08	1.4727e-08
5.2	3.88235	-1.19265e-08		3.88235	4.9	3.66046e-08				-3.75445e-09	-1.81379e-09	-5.66388e-09	-3.43542e-09	-2.73647e-09	-1.86171e-09	-4.53301e-09	-1.11737e-08	-9.66932e-09	2.56057e-09	-4.69743e-09	-4.67909e-09	8.39123e-10	-9.83442e-09	-1.91955e-09	-1.87612e-09	1.62942e-10	2.95728e-10	-7.70996e-09	-1.14717e-08	9.46841e-10	3.24087e-09	4.57095e-09	-2.59936e-09	-8.90594e-10	3.05724e-09	3.66157e-10	-1.39829e-09	2.37822e-09	-3.55615e-09	-1.01536e-08	-4.89831e-09	-1.11416e-08	1.81822e-09	7.34073e-09	1.07695e-08	1.51367e-08	2.5578e-08	1.66157e-08	1.28494e-08
5.2	3.92157	-5.07487e-09		3.92157	4.9	3.72966e-08				3.40535e-09	7.48247e-09	-7.69296e-09	-1.99083e-09	-1.02021e-08	2.11844e-09	8.93806e-10	-8.28339e-09	-2.92638e-09	5.59444e-09	-6.94149e-09	-9.86608e-09	-8.99294e-09	-8.32415e-09	1.39968e-09	5.46972e-09	1.11332e-08	5.35113e-09	-3.53199e-09	-1.42637e-08	1.25075e-09	2.72081e-09	8.86776e-09	-7.81483e-10	-3.67729e-09	1.58261e-09	-2.34166e-10	-4.53036e-09	7.85292e-11	-3.34501e-09	-4.56797e-09	1.69834e-09	-7.94361e-09	9.80549e-09	9.54428e-09	6.50759e-09	1.50166e-08	2.2254e-08	1.89365e-08	1.26052e-08
5.2	3.96078	-3.77229e-09		3.96078	4.9	3.78703e-08				1.243e-09	4.77954e-09	-7.63214e-09	-8.01668e-09	-9.57013e-09	-3.10521e-09	-4.58633e-09	-6.55444e-09	-2.43094e-09	-1.45866e-09	-9.74623e-09	-1.75561e-08	-8.53765e-09	-2.19282e-09	1.50781e-08	1.40644e-08	1.87248e-08	6.50437e-09	3.51099e-09	-4.88745e-09	1.48822e-09	3.40637e-09	1.58462e-09	-1.39593e-09	-6.93461e-10	5.1169e-09	5.93693e-09	-4.59434e-09	-4.6297e-09	4.08593e-09	-4.36663e-09	-2.49418e-09	-5.0033e-09	1.28136e-08	1.13973e-08	4.41713e-09	9.00542e-09	2.28968e-08	1.45442e-08	7.85391e-09
5.2	4	-1.19528e-08		4	4.9	3.74941e-08				-2.94904e-10	-9.60142e-10	-5.84066e-09	-1.22805e-08	-1.82965e-09	-6.01858e-09	-7.94253e-09	-1.22805e-09	-1.44286e-09	-4.62748e-09	-4.76999e-09	-1.49761e-08	-6.58017e-09	4.33391e-09	1.62529e-08	2.48581e-08	2.08958e-08	1.24391e-08	1.08424e-08	1.88683e-09	4.37194e-09	2.28349e-09	1.26362e-08	5.95372e-09	4.0821e-09	1.17782e-08	1.45247e-08	9.42578e-10	-3.81104e-09	4.79454e-09	-3.71477e-09	1.91915e-09	-1.4299e-09	1.43589e-08	1.11803e-08	1.82487e-09	2.40505e-10	3.83679e-09	2.69071e-09	-2.06938e-09
5.2	4.03922	-1.46663e-08		4.03922	4.9	3.74719e-08				4.36501e-09	-2.49415e-09	-7.6607e-09	-1.15079e-08	7.59997e-11	-2.58672e-09	-2.3542e-09	-7.65397e-11	-4.00254e-09	-4.24095e-09	-1.4498e-08	-8.72302e-09	-1.30339e-09	1.27312e-08	1.6592e-08	2.68645e-08	1.86294e-08	1.74972e-08	9.32599e-09	3.42482e-09	4.08437e-09	3.65347e-09	8.74847e-09	1.83036e-09	1.89661e-09	1.32923e-08	1.68364e-08	2.75946e-09	-9.41895e-10	-2.53334e-09	1.41929e-09	3.31835e-09	4.23015e-09	3.45949e-09	2.3997e-09	1.47102e-09	-5.45128e-10	-6.34574e-09	-5.68861e-10	-4.52553e-09
5.2	4.07843	-1.03323e-08		4.07843	4.9	3.79452e-08				1.64252e-09	-2.67556e-09	-6.9063e-09	-1.21883e-08	-2.8501e-09	3.55411e-09	1.48074e-09	1.3348e-09	-8.16544e-09	-1.04757e-08	-9.50175e-09	-9.70809e-09	4.30288e-09	1.42053e-08	2.07533e-08	3.03228e-08	1.77604e-08	1.10693e-08	7.74099e-09	9.10147e-09	9.62081e-09	4.1273e-09	2.1551e-09	-3.50514e-09	-2.46362e-09	1.29148e-08	9.31928e-09	3.05684e-09	-5.17559e-10	-1.20857e-08	-4.28173e-10	-1.16643e-09	1.27925e-08	6.99858e-09	-2.67056e-09	2.2861e-09	7.85197e-09	5.38705e-10	1.8195e-09	5.83313e-09
5.2	4.11765	-9.65628e-09		4.11765	4.9	3.89082e-08				4.60361e-09	-1.87825e-09	-5.86618e-09	-9.50996e-09	-9.20622e-09	3.44576e-09	5.83965e-09	3.2166e-09	-3.83054e-09	-1.5558e-10	-2.56591e-10	-7.11617e-09	9.6407e-09	1.96668e-08	2.22063e-08	2.08399e-08	1.34625e-08	-8.896e-12	7.91688e-09	1.80062e-08	1.60113e-08	1.01648e-08	4.47008e-09	3.08617e-09	1.81447e-09	5.08032e-09	2.78581e-09	7.51348e-09	5.33325e-09	-3.61274e-09	-7.12475e-10	3.05999e-09	1.26523e-08	1.57092e-08	-4.50206e-09	2.05111e-09	1.22459e-08	3.93479e-09	-7.99474e-10	9.18695e-09
5.2	4.15686	-1.19085e-08		4.15686	4.9	3.97963e-08				8.51432e-09	8.11048e-09	-6.1689e-09	-4.50171e-10	-6.03552e-09	-2.13709e-09	2.29977e-09	-2.05927e-09	4.65712e-09	3.81598e-09	4.67537e-09	-5.23676e-09	-5.40663e-09	1.18004e-08	1.98258e-08	1.82792e-08	1.57275e-08	-1.91568e-09	1.38985e-08	2.14066e-08	1.93536e-08	1.13106e-08	5.20023e-09	5.13792e-09	4.35105e-09	3.71372e-09	-3.16376e-09	5.9095e-09	5.49076e-09	9.86961e-09	1.4131e-08	9.47138e-09	1.01013e-08	1.14893e-08	-1.70164e-09	2.88185e-09	1.26951e-08	3.23101e-09	1.72395e-09	1.91639e-09
5.2	4.19608	-1.01041e-08		4.19608	4.9	3.8709e-08				8.35327e-09	7.72704e-09	7.72474e-10	1.48e-09	-9.05118e-10	-2.9093e-09	4.28849e-09	-1.89948e-09	2.8547e-09	4.25814e-09	4.04586e-09	-2.40232e-09	-7.32481e-09	7.4148e-09	1.94686e-08	1.53285e-08	6.95813e-09	-4.1222e-09	1.07842e-08	1.57783e-08	2.10781e-08	1.36129e-08	4.26668e-09	-3.77776e-09	-2.51163e-10	2.90729e-09	-3.81002e-09	4.03597e-09	1.26542e-09	1.78909e-08	1.99392e-08	1.50271e-08	6.6272e-09	5.40211e-10	-2.77416e-09	9.48904e-09	6.42522e-09	4.62762e-10	2.2095e-10	-4.62393e-09
5.2	4.23529	-2.83271e-09		4.23529	4.9	3.9173e-08				-8.80306e-10	-1.52426e-09	1.48361e-10	7.43967e-10	-3.304e-09	-1.87191e-09	7.14736e-09	-3.70156e-09	-1.08064e-08	-1.61739e-09	1.38206e-09	-6.88763e-09	-7.37995e-09	9.31561e-09	1.33474e-08	9.83576e-09	-6.1911e-10	2.76108e-09	5.12209e-09	9.1182e-09	1.22733e-08	5.86873e-09	9.78019e-10	1.76888e-09	-5.99016e-10	-3.2154e-09	-2.36642e-09	6.8932e-09	3.58142e-09	1.49557e-08	1.89268e-08	1.63902e-08	2.38339e-09	-3.80814e-09	-5.02553e-10	9.23406e-09	6.63567e-09	-6.06013e-09	-6.89644e-09	8.48956e-10
5.2	4.27451	-4.86398e-09		4.27451	4.9	3.76335e-08				-4.2958e-09	-1.06265e-08	-4.02196e-09	-6.50533e-09	-5.67752e-09	-1.5562e-09	-1.62936e-09	-8.44375e-09	-6.42336e-09	-3.41367e-09	-3.14361e-09	-1.95038e-09	-5.44355e-09	-3.14972e-09	6.84818e-09	3.3389e-09	-6.18996e-10	8.21184e-09	4.58013e-09	-2.69119e-09	-2.49872e-09	-5.92397e-09	-5.25614e-09	2.00461e-09	-2.2811e-09	-3.71233e-09	-1.14534e-09	5.14228e-09	2.01098e-09	3.06014e-09	6.37819e-09	5.41593e-09	-6.06451e-09	-3.56621e-09	2.04074e-09	1.05887e-08	3.28532e-09	-1.22509e-09	3.93786e-09	3.10897e-09
5.2	4.31373	-5.56322e-09		4.31373	4.9	3.80004e-08				-5.08666e-09	-1.22436e-08	-1.09319e-08	-1.31064e-08	-4.30501e-09	-1.75152e-09	-4.58533e-09	-1.46109e-08	-6.63553e-09	-1.31968e-09	-1.8529e-09	-5.001e-09	-4.08403e-09	-5.82625e-09	1.01274e-08	5.66827e-09	-1.69214e-09	3.32554e-09	4.62801e-09	-2.31299e-09	-8.21217e-10	-1.22626e-08	-8.47186e-09	-4.81521e-10	-9.53062e-09	-1.24234e-08	-5.02502e-09	-5.18529e-09	-2.75782e-09	-3.70596e-09	-4.27556e-09	-5.61019e-09	-8.85365e-09	-5.31747e-09	1.87782e-09	9.24642e-09	4.16125e-09	3.00068e-09	1.19817e-08	7.52422e-09
5.2	4.35294	-7.29364e-09		4.35294	4.9	3.5758e-08				3.21069e-09	-2.69785e-09	-7.09809e-09	-1.53036e-08	-4.18191e-09	-2.20015e-09	-6.22921e-09	-7.37015e-09	4.83652e-09	6.56806e-09	-4.35949e-09	-7.15065e-09	-1.2385e-09	-3.88442e-09	8.86246e-10	3.48618e-09	-2.61733e-09	5.69253e-09	7.74133e-09	1.57524e-09	2.87545e-09	-6.45957e-09	-8.18412e-09	-8.88036e-10	-6.00122e-09	-7.19305e-09	-5.73772e-09	-1.05801e-08	-1.36114e-09	3.13293e-10	-3.0717e-09	-8.10337e-09	-3.16552e-09	-5.37642e-09	-3.25673e-09	6.19337e-09	2.06191e-09	-2.67906e-09	1.06343e-08	9.7756e-09
5.2	4.39216	-4.10319e-09		4.39216	4.9	3.67543e-08				7.1349e-09	-1.65258e-09	-8.5146e-09	-1.24789e-08	-2.78834e-09	-4.17421e-09	4.9703e-09	3.5329e-09	8.37738e-09	8.77925e-09	-4.14741e-09	-9.18524e-09	-4.28778e-09	-1.12825e-08	-6.91048e-09	-1.48742e-09	-1.04365e-10	5.18801e-09	5.9224e-09	2.63569e-09	-4.16142e-09	-4.06817e-09	-9.16467e-09	-2.61198e-09	-7.84857e-09	-8.13884e-09	-9.68868e-09	-6.39901e-09	6.25113e-09	8.33786e-09	-1.03435e-09	-9.47895e-09	-2.49764e-09	3.82187e-10	-6.90733e-10	3.52927e-09	-2.69714e-09	-7.3222e-09	-6.15847e-09	5.14694e-09
5.2	4.43137	9.95477e-09		4.43137	4.9	3.4757e-08				2.89566e-09	3.36178e-09	-8.68283e-09	-8.12287e-09	-1.47199e-09	-7.88376e-09	3.67478e-09	7.48082e-09	1.13511e-08	4.33732e-09	-3.37255e-09	-2.60857e-09	-3.47598e-09	-8.04803e-09	-4.91357e-09	-3.39725e-09	4.09068e-09	-1.11081e-09	1.85861e-09	-3.55388e-09	-1.27773e-09	-7.914e-09	-6.15555e-09	-6.8153e-09	-1.18534e-08	-8.10425e-09	-8.10246e-09	-3.81453e-09	1.28803e-08	1.02688e-08	-2.24176e-09	-8.71819e-09	-5.24361e-09	2.65132e-09	3.40822e-09	8.53007e-09	-5.15132e-09	-1.24704e-08	-1.51962e-08	-5.29386e-09
5.2	4.47059	1.83005e-08		4.47059	4.9	3.47289e-08				-2.08416e-09	-4.55802e-09	-5.20657e-09	-3.07594e-09	-1.01292e-09	-7.48329e-09	-1.05342e-09	4.18734e-09	6.23319e-09	1.47585e-09	5.24062e-09	4.69893e-09	-5.60249e-10	-4.25561e-09	-2.40894e-09	-1.17987e-08	-7.27204e-09	5.71362e-09	1.92489e-09	4.74529e-09	1.98196e-09	-1.62746e-09	-2.75219e-09	-4.63282e-09	-1.00752e-08	-9.29151e-09	-6.95593e-09	-9.0414e-09	1.87649e-09	-1.07622e-09	-5.15001e-10	-4.32755e-09	-6.60782e-09	-7.21207e-09	6.68453e-09	1.22809e-08	-3.74371e-10	-1.36279e-08	-1.10598e-08	-5.98368e-09
5.2	4.5098	2.43333e-08		4.5098	4.9	3.6208e-08				5.80371e-11	-4.54389e-09	-1.11745e-08	-1.31308e-10	-3.20762e-09	-1.28625e-08	-3.95426e-09	-6.52469e-09	3.84256e-09	7.58594e-09	6.28236e-09	3.64636e-09	6.42507e-09	-7.95382e-10	-7.54378e-09	-1.12238e-08	-9.97218e-09	2.84103e-09	7.60717e-09	1.45693e-08	7.46925e-09	3.23897e-09	1.7105e-09	-1.77459e-09	-8.95162e-09	-1.47871e-08	-6.06218e-09	-9.7865e-09	-1.88001e-09	-5.82483e-09	5.69347e-09	5.02931e-09	9.62245e-10	-5.77313e-09	2.79505e-09	4.07096e-09	-6.03066e-09	-3.28427e-09	-9.28134e-09	-3.15595e-09
5.2	4.54902	2.76847e-08		4.54902	4.9	3.53685e-08				2.88682e-09	-3.67862e-10	-6.6174e-09	4.59693e-09	-6.81354e-10	-7.69072e-09	3.05249e-10	-3.51125e-09	3.60339e-09	7.13521e-09	9.56737e-09	4.00038e-09	1.10223e-08	4.95297e-09	-7.12413e-09	-8.26404e-09	-3.2357e-09	3.51679e-09	1.02878e-08	1.69348e-08	1.16802e-08	5.67576e-09	1.26255e-09	-1.7765e-09	-2.70524e-09	-1.19518e-08	-7.05793e-09	-6.87584e-09	-1.90616e-09	-6.83229e-09	6.66992e-09	2.6555e-09	1.41188e-09	-7.6935e-09	9.41709e-09	6.40442e-09	-1.28719e-09	-9.24217e-10	-5.73812e-09	-6.74427e-09
5.2	4.58824	2.98413e-08		4.58824	4.9	3.56375e-08				2.8889e-09	-3.42888e-09	-3.17519e-09	4.02184e-09	-3.08833e-09	-6.62044e-09	-1.17984e-09	6.8095e-09	-2.09843e-09	-4.45084e-10	5.54508e-09	1.60489e-08	1.67107e-08	6.82408e-09	-3.35066e-09	-3.59847e-09	3.26637e-09	6.95329e-09	6.90783e-09	7.24717e-09	8.31255e-09	1.36214e-09	-6.29123e-09	-3.66092e-09	-5.0598e-09	-7.61204e-09	-5.83631e-09	-3.81013e-09	-6.15904e-09	-4.36651e-09	-7.3203e-10	-2.73565e-09	-2.6931e-09	-8.9332e-09	2.54809e-09	-3.56806e-10	1.00664e-09	1.46389e-09	3.04789e-09	1.66494e-09
5.2	4.62745	3.11747e-08		4.62745	4.9	3.73332e-08				-1.80248e-09	4.29873e-09	-4.47398e-09	-2.81639e-09	-3.74953e-09	-8.34925e-09	-1.26431e-09	5.68855e-09	-9.1913e-10	-3.93746e-09	-3.37644e-09	9.47909e-09	1.13776e-08	7.90328e-09	5.93531e-10	-4.35455e-09	1.51382e-08	1.64952e-08	1.32308e-08	-1.58337e-10	-2.9581e-09	-2.98334e-09	-4.80432e-09	-1.12445e-08	-9.79486e-09	-7.25171e-09	-5.6086e-09	-8.70784e-10	5.25918e-09	3.9924e-09	3.3055e-09	-2.66792e-09	-8.04317e-09	-6.44744e-09	-4.04327e-09	-8.43656e-09	1.3483e-09	6.96767e-09	1.01654e-08	5.35692e-09
5.2	4.66667	3.22078e-08		4.66667	4.9	3.69702e-08				1.14892e-09	1.52192e-08	8.17963e-09	-8.34044e-09	-1.12854e-08	-2.45154e-09	3.08057e-09	-3.3744e-09	-4.87893e-09	-5.55818e-09	-7.16321e-09	-6.64127e-09	-5.34908e-09	-1.33784e-09	-1.06041e-10	-6.10285e-09	2.10125e-08	1.98669e-08	1.2489e-08	1.07499e-09	-1.37939e-09	2.6015e-09	-2.31918e-09	-6.77932e-09	-1.01363e-08	-3.76443e-09	3.46751e-09	4.33502e-09	1.16945e-08	1.00335e-08	-1.51181e-09	-1.42913e-09	-4.28449e-09	1.87364e-09	-6.39434e-09	-1.00025e-08	7.50322e-09	1.70374e-08	1.53809e-08	6.43561e-09
5.2	4.70588	3.33856e-08		4.70588	4.9	3.52833e-08				8.40913e-09	1.56455e-08	9.64701e-09	-1.65443e-10	-7.13356e-10	8.67172e-09	1.22021e-08	-8.1468e-10	6.55638e-09	-3.81044e-09	-7.94887e-09	-1.16311e-08	-1.3706e-08	-5.52842e-09	-7.15738e-09	-7.07763e-09	1.02537e-08	1.58946e-08	7.07259e-09	2.06956e-09	1.37734e-09	9.42926e-09	-1.85102e-09	-9.41617e-09	-6.37945e-09	5.79971e-09	6.69257e-09	1.20478e-08	1.16381e-08	5.48579e-09	-1.11601e-09	-9.27852e-09	-9.69075e-09	-2.45308e-09	-6.96673e-09	-6.63141e-09	7.36738e-09	1.29787e-08	1.4276e-08	5.3596e-09
5.2	4.7451	3.40443e-08		4.7451	4.9	3.75934e-08				6.92202e-09	5.22149e-09	2.12935e-09	1.31053e-09	7.35875e-09	8.60713e-09	6.41191e-09	-2.15061e-09	2.50583e-09	1.52289e-09	-1.59085e-09	-4.07618e-09	-3.81135e-09	-1.63772e-09	-3.14947e-09	-5.84964e-09	-3.75451e-10	-3.72242e-09	-5.44043e-09	-4.36103e-10	4.5317e-09	5.15453e-09	-4.26243e-09	-1.02861e-08	-9.90809e-10	1.05283e-08	7.30759e-09	1.16759e-08	7.6018e-09	-4.05782e-09	-3.03262e-09	-6.75254e-09	-6.72125e-09	-2.02209e-09	-3.18914e-09	-2.33609e-09	1.13909e-09	3.51517e-09	6.42834e-09	1.71184e-09
5.2	4.78431	3.45442e-08		4.78431	4.9	3.66121e-08				1.70814e-11	-2.83009e-09	-8.01617e-09	-4.46579e-09	1.86256e-09	2.98863e-09	1.57081e-09	-6.53142e-09	-3.1452e-09	2.76398e-09	-5.76676e-10	1.31184e-08	1.65132e-08	1.20645e-08	8.29542e-09	1.86674e-09	-3.73186e-09	-9.13647e-09	-6.23467e-09	1.63931e-09	1.8037e-09	-2.92667e-09	-9.10947e-09	-8.69278e-10	1.37928e-08	1.48615e-08	9.48798e-09	8.24559e-09	4.81691e-10	-7.06876e-09	-1.73964e-09	-4.02562e-09	-7.16227e-11	-3.28831e-09	-1.95519e-09	2.1472e-09	-1.23734e-09	-2.7004e-09	-1.12665e-08	-4.9435e-09
5.2	4.82353	3.51776e-08		4.82353	4.9	3.63492e-08				-1.46171e-08	-7.93185e-09	-6.29598e-09	4.66628e-10	2.9693e-09	3.36053e-09	1.65434e-09	-9.11459e-09	-6.58861e-09	-4.0979e-09	7.61676e-09	2.25639e-08	2.31971e-08	2.01048e-08	1.83764e-08	2.10514e-09	-2.97928e-09	-2.88625e-09	-4.59167e-09	3.04814e-09	6.27333e-09	2.044e-09	-6.70644e-09	9.02456e-09	2.30463e-08	2.6428e-08	9.55148e-09	1.2368e-09	-4.69001e-09	-1.30678e-08	1.25542e-09	-5.51637e-10	4.77493e-09	-5.16434e-09	5.08655e-09	2.48369e-09	6.41651e-09	2.33993e-09	-1.25745e-08	-3.96693e-09
5.2	4.86275	3.53485e-08		4.86275	4.9	3.58632e-08				-1.18358e-08	-1.31649e-08	-4.26417e-09	1.63735e-09	2.37077e-09	5.39472e-10	-2.55534e-09	-7.794e-09	-2.28988e-09	-7.28562e-09	1.33882e-08	2.15221e-08	2.47047e-08	2.45314e-08	1.7344e-08	2.39217e-09	9.8167e-09	8.26266e-09	1.92517e-09	4.40789e-09	4.27613e-09	4.40394e-10	-3.28683e-09	1.44215e-08	2.6001e-08	2.31963e-08	1.30774e-08	2.12077e-09	-6.82817e-09	-1.13707e-08	-3.08978e-09	2.1175e-09	2.80303e-09	-8.67706e-09	-1.00408e-09	-1.03549e-09	5.06262e-09	3.27231e-09	-5.94369e-09	-5.54365e-09
5.2	4.90196	3.53925e-08		4.90196	4.9	3.87381e-08				9.7566e-10	-7.32027e-09	-5.05952e-09	-1.05786e-09	-3.32525e-09	-1.19471e-09	-4.13928e-09	-5.3715e-09	-4.57464e-09	-3.88931e-09	1.25275e-08	1.68159e-08	2.16722e-08	2.3551e-08	1.51315e-08	7.12308e-09	1.74585e-08	1.85079e-08	1.11396e-08	4.70996e-09	4.27832e-10	3.655e-09	4.75977e-09	1.191e-08	2.37058e-08	2.05781e-08	1.36498e-08	6.48453e-09	4.80554e-10	8.8167e-10	-3.80459e-09	-6.7979e-10	2.69469e-09	-1.11711e-08	-2.9965e-09	-4.65946e-09	-6.14165e-10	1.91551e-09	-2.00293e-09	-6.94865e-09
5.2	4.94118	3.54576e-08		4.94118	4.9	3.65826e-08				1.4485e-08	-4.03386e-09	-3.89244e-09	-3.5532e-09	-6.71321e-09	-2.54812e-09	-5.08041e-09	-9.88518e-09	-5.41016e-09	-5.55431e-09	4.45934e-09	1.42638e-08	1.66659e-08	1.52454e-08	7.18779e-09	1.683e-08	1.66446e-08	1.93581e-08	8.53156e-09	8.25793e-10	-5.25918e-09	8.36046e-09	8.98855e-09	1.2089e-08	1.78575e-08	1.69861e-08	1.41821e-08	2.05603e-09	1.56118e-09	4.68489e-09	-1.42964e-09	-4.85664e-09	-7.48926e-09	-1.14293e-08	-2.10716e-09	-5.44759e-09	-3.61879e-09	9.78574e-09	5.6655e-09	-3.13568e-09
5.2	4.98039	3.49755e-08		4.98039	4.9	3.84025e-08				1.37892e-08	-1.71059e-09	-6.35634e-09	-9.18794e-09	-1.01109e-08	-6.32252e-09	-2.22207e-09	-6.62976e-09	-1.7402e-09	-3.63102e-09	-1.02352e-09	1.01847e-08	1.95697e-08	7.58212e-09	1.01667e-08	1.5987e-08	1.40098e-08	1.14961e-08	-3.76056e-09	-7.41966e-09	-1.64465e-09	6.41059e-09	3.79151e-09	1.36212e-08	8.81141e-09	8.60712e-09	5.47504e-09	-1.1398e-09	1.30441e-09	9.00428e-10	1.2912e-10	-4.3687e-09	-9.4752e-09	-1.37866e-08	-8.597e-09	-8.83065e-09	-2.19083e-09	7.23244e-09	6.46901e-09	-4.72323e-09
5.2	5.01961	3.44205e-08		5.01961	4.9	3.82227e-08				2.39879e-09	-1.11527e-09	-1.0821e-08	-1.38893e-08	-9.45786e-09	-8.45915e-09	-6.0061e-09	1.07822e-08	9.35269e-09	-1.63806e-09	-5.43309e-09	6.83212e-09	1.43328e-08	5.15516e-09	7.17898e-09	6.6791e-09	6.12093e-09	1.9682e-09	-1.03944e-08	-1.79966e-09	3.45588e-09	-9.55254e-11	-4.96468e-09	8.72322e-09	-8.41851e-10	-1.36856e-09	-1.63422e-09	-2.5839e-09	1.65636e-09	1.82999e-09	1.81484e-09	-2.11941e-10	-6.79469e-09	-6.35896e-09	-1.3737e-08	-7.95723e-09	-3.47339e-09	6.84202e-09	8.10113e-09	-2.51345e-09
5.2	5.05882	3.37607e-08		5.05882	4.9	3.82773e-08				7.00848e-09	2.21002e-09	-8.4494e-09	-1.10835e-08	-9.60696e-09	-8.88403e-09	-1.00277e-09	1.94809e-08	1.29859e-08	4.41872e-10	-1.25781e-08	8.82662e-09	1.36532e-08	8.49491e-09	5.81286e-09	8.82295e-10	-3.476e-09	-1.2264e-08	-1.10477e-08	1.97454e-09	4.00934e-09	-2.32035e-09	-3.36161e-09	6.03399e-09	-4.09727e-10	2.54602e-09	5.3862e-10	4.43524e-09	6.50914e-10	3.79015e-09	1.91247e-09	2.80559e-09	1.92159e-09	-2.66809e-09	-1.0035e-08	-5.86226e-10	-3.19926e-09	4.53883e-09	8.20404e-09	6.59742e-09
5.2	5.09804	3.27508e-08		5.09804	4.9	3.7056e-08				6.86578e-09	-5.4257e-10	-5.906e-09	-1.08959e-08	-8.65415e-09	-8.73413e-09	-4.67929e-09	1.07447e-08	9.05474e-09	-5.05764e-10	-1.05543e-08	7.5261e-09	1.89689e-08	1.10444e-08	-5.37665e-09	9.98085e-10	2.00458e-10	-1.22904e-08	-8.37568e-09	1.42805e-09	1.33372e-08	5.08541e-09	1.01247e-09	1.55467e-09	-1.53327e-09	1.12367e-08	1.05913e-08	9.85284e-09	4.72406e-09	6.24783e-09	6.13423e-09	3.5966e-09	6.74166e-09	1.34256e-09	-8.50559e-09	-5.1123e-09	-9.24331e-10	-3.43658e-09	6.81885e-09	1.02013e-08
5.2	5.13725	3.19182e-08		5.13725	4.9	3.69408e-08				3.75385e-09	2.4111e-09	-5.18128e-10	-6.86231e-09	-1.23468e-08	-1.38217e-08	-1.16648e-08	-2.07825e-09	4.17884e-09	-2.4616e-10	-1.26428e-08	-9.20721e-10	8.17855e-09	1.72446e-09	-4.85224e-09	5.46325e-09	2.55838e-09	-1.77405e-09	8.83797e-09	7.09747e-10	1.49591e-08	7.96295e-09	1.9819e-09	-8.67684e-09	-9.15119e-09	7.60093e-09	1.83543e-08	2.39151e-08	2.12269e-08	1.44074e-08	1.63118e-08	3.85069e-09	7.53863e-09	7.64075e-09	-8.56147e-10	-8.45051e-09	-1.0094e-09	-1.04051e-08	-7.67983e-10	8.00881e-09
5.2	5.17647	3.11855e-08		5.17647	4.9	3.57284e-08				4.36796e-09	4.27633e-10	3.54689e-09	-2.09465e-09	-1.60048e-08	-1.17774e-08	-1.34011e-08	-7.09065e-10	2.14308e-09	4.00522e-09	-8.53836e-09	-4.59633e-09	4.59238e-09	2.539e-09	-3.50028e-09	8.75137e-09	-1.39579e-10	-3.23465e-09	9.65723e-09	4.29873e-09	1.1013e-08	8.2391e-09	2.68773e-09	-1.14752e-08	-1.20643e-08	1.16149e-08	2.77529e-08	3.33564e-08	2.71112e-08	1.60084e-08	1.30345e-08	4.29975e-09	6.79452e-09	1.12414e-08	-1.56405e-10	-1.62075e-09	3.93231e-09	3.3225e-10	-1.23922e-09	-8.06892e-11
5.2	5.21569	2.70297e-08		5.21569	4.9	3.53925e-08				6.02617e-09	1.11697e-10	4.96675e-09	-1.26042e-09	-1.27185e-08	-1.16416e-08	-1.64305e-08	-6.56797e-10	2.68068e-09	4.65749e-09	-4.94924e-09	-3.1755e-09	-1.4775e-09	-3.17107e-09	-8.75775e-09	-2.00683e-09	-7.29764e-09	-1.20285e-08	4.56711e-09	4.89354e-09	3.77952e-09	3.08393e-09	7.48585e-09	-4.43396e-09	-5.4392e-09	1.28243e-08	2.53781e-08	3.42382e-08	2.75706e-08	1.47012e-08	1.14754e-08	8.73172e-10	1.34293e-09	3.80442e-09	4.13272e-09	8.63581e-09	1.12302e-08	9.31306e-09	4.86597e-09	-4.6137e-09
5.2	5.2549	2.3096e-08		5.2549	4.9	3.58563e-08				2.81378e-09	5.49448e-09	3.85054e-09	1.39357e-09	-1.28471e-08	-1.17257e-08	-1.71939e-08	-5.35522e-09	-3.57062e-10	-5.94824e-09	2.96765e-09	2.05401e-09	-4.95618e-09	-9.39971e-09	-2.41309e-09	-3.52662e-09	-6.84489e-09	-8.31321e-09	2.19831e-09	4.41835e-09	3.23894e-10	4.12331e-09	3.47552e-09	4.03926e-09	1.26363e-09	8.90765e-09	2.32199e-08	2.69955e-08	1.7572e-08	1.00346e-08	-1.93748e-09	2.43119e-09	1.11197e-09	-9.09637e-10	-2.03499e-10	2.06524e-09	8.38169e-09	8.68818e-09	5.95631e-09	-1.95939e-09
5.2	5.29412	1.74797e-08		5.29412	4.9	3.49724e-08				-8.89628e-10	5.60203e-09	3.15944e-09	1.55723e-10	-9.0163e-09	-4.05242e-09	-5.40729e-09	-7.9751e-09	-6.57855e-09	-6.5059e-09	1.4501e-09	9.54429e-10	-6.65611e-09	-4.23688e-09	5.25606e-09	-1.95024e-09	-2.94639e-09	-3.8558e-09	-7.81321e-09	3.33975e-09	3.54734e-09	3.77878e-09	4.49683e-09	1.21246e-08	6.01003e-09	4.03389e-10	1.60577e-08	1.48222e-08	7.63393e-09	-1.4856e-10	-7.92801e-09	4.61043e-09	3.39546e-09	-2.22769e-09	-7.63407e-10	-2.61744e-09	5.32845e-09	1.11206e-08	4.55597e-09	-3.52969e-10
5.2	5.33333	8.00171e-09		5.33333	4.9	3.57826e-08				4.5319e-09	2.36383e-09	1.87688e-09	-5.0442e-09	-2.946e-09	1.47691e-09	-1.4897e-09	-3.21154e-09	-5.8476e-09	-5.32103e-09	-9.87245e-09	-9.25331e-09	-7.27681e-09	-5.5843e-10	1.16067e-08	6.57801e-09	-3.68465e-09	-9.05538e-09	-1.8137e-08	-2.59647e-09	4.85056e-09	2.12654e-09	8.67752e-09	1.85992e-08	9.11322e-09	1.88345e-09	-3.0405e-09	8.87411e-10	-1.08395e-09	-2.93912e-09	-2.04255e-09	-8.21245e-10	-4.4939e-09	5.67582e-10	-5.24977e-10	-6.84747e-09	2.20336e-09	8.54357e-09	4.15602e-09	7.00851e-10
5.2	5.37255	-7.56924e-09		5.37255	4.9	3.6968e-08				8.83745e-09	-2.18535e-09	3.30175e-10	-1.31216e-08	4.38286e-09	2.45538e-09	3.04911e-09	4.62609e-09	-4.94919e-09	-6.44155e-09	-1.46077e-08	-9.09e-09	4.31754e-10	1.50766e-09	9.75437e-09	8.25487e-09	8.47393e-10	-1.07223e-08	-1.24784e-08	2.92627e-09	4.17572e-09	-2.07686e-09	7.14276e-09	1.05727e-08	1.04582e-08	3.00432e-09	-1.08082e-08	-1.3372e-08	-7.17662e-09	-9.27363e-09	-3.38011e-09	-5.06779e-09	-9.03049e-09	-5.16522e-09	-3.42109e-09	-1.05476e-08	-4.68987e-09	-2.22772e-09	-6.84082e-10	6.4957e-09
5.2	5.41176	-1.34016e-08		5.41176	4.9	3.77561e-08				1.09202e-09	-4.86611e-09	-6.7908e-10	-6.22785e-09	-2.864e-09	3.04007e-09	-2.50179e-09	7.49316e-09	3.1296e-09	7.46695e-10	-5.64185e-09	-8.84131e-09	-3.13392e-09	-3.64025e-10	6.30914e-09	1.20162e-08	5.20123e-09	-7.26746e-09	-8.16326e-09	4.77968e-09	2.7392e-09	-4.88555e-09	3.72779e-10	4.67435e-09	3.69485e-09	-9.76087e-10	-9.30359e-09	-1.46297e-08	-7.51228e-09	-5.67189e-09	-6.36413e-09	-3.10624e-09	-5.50139e-09	-1.19989e-08	-8.68422e-09	-1.20239e-08	-1.01673e-08	-1.15589e-08	-4.25965e-09	7.07581e-09
5.2	5.45098	-2.87203e-09		5.45098	4.9	3.70287e-08				-2.29215e-09	-9.2862e-09	-1.52522e-09	-4.34463e-09	-1.23327e-09	-1.55967e-09	5.42371e-10	4.95967e-09	1.17993e-08	3.02057e-09	2.63589e-09	-6.05766e-09	-1.24798e-08	-7.53579e-09	7.29975e-09	1.18505e-08	2.91053e-09	-8.4558e-09	-1.22595e-08	-4.79238e-09	-2.13757e-09	-8.3333e-09	-6.04231e-09	-4.03932e-09	-3.22871e-11	-2.79155e-09	-1.34733e-08	-1.98274e-08	-1.23685e-08	-1.08278e-09	-4.44348e-09	-2.42707e-09	-4.87995e-09	-1.03061e-08	-8.91032e-09	-9.59051e-09	-1.27992e-08	-1.55669e-08	-5.22894e-09	8.82295e-10
5.2	5.4902	4.0893e-09		5.4902	4.9	3.61487e-08				-8.55323e-09	-1.11005e-08	-1.74313e-09	-2.62727e-09	-1.47372e-09	-2.75492e-10	1.05155e-09	4.06075e-09	1.10232e-08	5.71737e-09	3.45182e-09	2.30909e-09	-1.70146e-08	-1.76536e-08	2.63213e-09	4.02272e-09	7.3706e-10	-7.25882e-09	-1.94794e-08	-6.51806e-09	1.16154e-09	-7.16534e-09	-1.81551e-08	-1.4509e-08	-4.83055e-09	-5.51663e-09	-2.00608e-08	-2.83941e-08	-1.46439e-08	-9.37519e-10	-7.13794e-09	-7.29534e-09	-8.7073e-09	-5.29613e-09	-6.83318e-09	-8.14021e-09	-1.15107e-08	-7.63561e-09	1.42722e-09	2.782e-09
5.2	5.52941	1.49086e-09		5.52941	4.9	3.65331e-08				-8.50739e-09	-3.24815e-09	7.54795e-09	7.84991e-09	-2.16838e-09	-2.29488e-09	-2.42349e-09	-8.489e-10	1.74737e-10	2.24932e-09	1.71224e-09	2.0716e-09	-1.41307e-08	-1.84352e-08	-3.83531e-09	8.06807e-10	2.65695e-09	-6.54239e-10	-4.37674e-09	5.0685e-09	6.37928e-09	-8.17695e-09	-1.45286e-08	-1.57587e-08	-1.81315e-08	-1.47053e-08	-1.99611e-08	-2.23575e-08	-9.72e-09	-3.53708e-10	-4.19473e-09	-4.48469e-09	-4.93674e-09	-1.65659e-09	-4.6507e-09	-9.13417e-09	-1.09005e-08	-2.30412e-09	7.58698e-09	5.0658e-09
5.2	5.56863	2.28462e-09		5.56863	4.9	3.58548e-08				-9.67205e-09	-2.29633e-09	1.03203e-08	1.09566e-08	9.69919e-10	-2.91473e-09	-1.93646e-09	7.01249e-09	-2.01061e-09	-2.26774e-09	4.50768e-11	-6.84517e-09	-1.24449e-08	-1.40675e-08	-7.31669e-09	-2.73917e-09	-1.25317e-09	1.75325e-09	2.46533e-09	8.97185e-09	1.1247e-08	9.49171e-10	-1.03619e-08	-1.64493e-08	-1.96866e-08	-8.13097e-09	-1.24326e-08	-1.75897e-08	-8.06409e-09	-7.99389e-10	5.84564e-09	4.96831e-09	-9.83079e-10	-4.71019e-09	-1.96371e-09	-7.93179e-09	3.99257e-09	4.97192e-09	1.39293e-08	9.63391e-09
5.2	5.60784	-7.02215e-10		5.60784	4.9	3.54469e-08				-1.10819e-08	-1.58002e-09	1.39451e-09	5.07168e-09	-2.58765e-09	-4.27517e-09	4.65494e-09	6.10544e-09	2.31026e-09	-3.60919e-09	-5.40808e-09	-1.43953e-08	-1.34232e-08	-1.55325e-08	-1.66561e-08	-3.68263e-09	-2.07407e-09	5.78123e-09	6.27219e-09	1.53016e-08	1.15995e-08	5.09667e-09	-1.20106e-08	-1.46974e-08	-1.49127e-08	-8.63059e-09	-7.93543e-09	-1.19069e-08	-5.05776e-09	9.5821e-10	9.32684e-09	6.07153e-09	-1.69587e-09	-9.20923e-09	-6.62561e-09	2.76825e-09	1.58678e-08	1.41693e-08	1.03543e-08	1.50641e-08
5.2	5.64706	-5.10209e-09		5.64706	4.9	3.50203e-08				-2.9342e-09	-4.32124e-10	1.15716e-09	-5.0502e-09	-1.25456e-09	-1.87228e-09	5.23326e-09	4.96235e-09	4.3527e-09	-2.97092e-09	-9.13491e-09	-1.27401e-08	-1.28977e-08	-1.0449e-08	-1.03364e-08	-5.29428e-09	-3.08785e-09	2.87787e-09	2.02741e-09	8.59455e-09	5.22164e-09	-5.55087e-09	-6.5622e-09	-4.06138e-09	-6.62988e-09	-3.17439e-09	-4.90263e-09	-6.51258e-09	2.47729e-09	2.99781e-09	-5.52888e-10	-1.04541e-09	-4.4769e-09	-1.47389e-08	-8.36579e-09	-1.82317e-09	1.50924e-08	1.55236e-08	8.78541e-09	1.55826e-08
5.2	5.68627	-4.67888e-09		5.68627	4.9	3.52276e-08				-5.49193e-09	2.22607e-09	-1.90363e-09	-3.2469e-09	4.84812e-09	-1.49447e-09	2.3924e-09	3.84682e-09	3.65981e-09	-7.86071e-09	-1.23561e-08	-1.34734e-08	-1.14652e-08	-3.04294e-09	-4.40272e-09	-2.80664e-09	2.59857e-09	-1.40545e-10	-3.71844e-09	-1.48961e-09	-1.48361e-09	-1.85443e-09	4.1922e-10	7.37191e-09	3.64776e-09	1.37652e-09	1.12533e-09	-2.53777e-09	5.83688e-09	3.54223e-09	-8.59009e-09	-8.93806e-09	-1.09667e-08	-1.37051e-08	-8.445e-09	-2.89651e-09	3.15785e-09	6.53264e-09	3.3144e-09	8.63668e-09
5.2	5.72549	-7.97307e-09		5.72549	4.9	3.52104e-08				-7.53056e-09	-5.43821e-09	-1.91304e-09	-5.89512e-09	-3.34236e-09	-3.69107e-09	2.37489e-09	3.02134e-09	9.65059e-10	-5.34106e-09	-6.73978e-09	-1.15281e-08	-7.59718e-09	2.65572e-09	6.06443e-09	1.68984e-09	1.36714e-09	1.43888e-09	-6.85915e-09	-4.88546e-09	3.96426e-09	1.23066e-08	2.09303e-09	8.45246e-09	1.20699e-08	6.75385e-09	-6.97625e-09	-1.42745e-09	3.83483e-09	-3.19204e-09	-8.17593e-09	-4.37132e-09	-2.57185e-09	-3.41728e-09	-1.44033e-08	-6.49132e-09	-1.19064e-08	-1.10495e-08	-5.15124e-09	5.88403e-09
5.2	5.76471	-6.82982e-09		5.76471	4.9	3.53457e-08				2.52015e-09	6.17047e-09	-2.57876e-09	-2.79493e-09	-8.56576e-09	-5.7002e-09	2.49463e-09	9.55652e-10	2.64023e-09	5.85786e-09	6.67865e-09	4.96161e-09	3.88656e-09	2.66027e-10	6.18155e-09	5.7515e-09	6.89528e-09	-6.36697e-09	-9.07667e-09	-3.91847e-09	6.1917e-09	7.41227e-09	7.6182e-09	5.32029e-09	1.07465e-08	7.21371e-10	-1.04249e-08	-1.09177e-08	-5.66845e-09	-7.43992e-09	-1.00655e-08	1.04669e-09	-1.33355e-09	-4.58519e-09	-1.39121e-08	-1.31758e-08	-1.45659e-08	-1.63457e-08	-4.61239e-09	3.33281e-09
5.2	5.80392	-7.49611e-09		5.80392	4.9	3.70458e-08				5.75892e-09	1.28134e-08	-1.68501e-09	-2.72021e-09	-9.78119e-09	-1.28571e-08	-1.60432e-09	1.94132e-09	7.28249e-09	2.03059e-08	2.18364e-08	2.27623e-08	1.20008e-08	2.10684e-09	3.4596e-09	4.96144e-09	5.4159e-09	-4.53528e-09	-8.27797e-09	-4.96385e-10	-3.86251e-09	-3.95909e-09	3.57176e-10	1.42023e-10	7.30677e-09	3.45082e-09	-7.16736e-09	-8.66987e-09	-5.89282e-09	-8.34262e-09	-2.85831e-09	1.12846e-09	-4.79253e-09	-1.02602e-08	-6.37604e-09	-7.21462e-09	-3.88661e-09	-1.00906e-08	-4.04242e-10	8.79544e-09
5.2	5.84314	-5.58043e-09		5.84314	4.9	3.79556e-08				7.35176e-09	3.55456e-09	-5.90066e-09	7.93733e-10	-3.54507e-09	-1.2563e-08	-8.09021e-09	-2.40547e-09	1.13959e-08	2.1359e-08	2.46715e-08	2.83342e-08	1.60325e-08	2.38501e-09	7.82839e-09	6.70474e-09	7.7668e-09	1.98122e-09	-2.28991e-09	-7.84138e-09	-1.64869e-08	-1.58112e-08	-3.61962e-09	2.11941e-10	6.50945e-09	4.05259e-09	-3.6917e-10	-6.99021e-09	4.83132e-09	5.42821e-09	8.06037e-09	9.22407e-09	-9.6918e-12	-3.38235e-09	-3.31636e-09	-7.5604e-09	4.38897e-09	8.62883e-10	1.0685e-08	6.4538e-09
5.2	5.88235	-7.06129e-09		5.88235	4.9	3.86524e-08				1.56226e-09	-6.27037e-09	-9.98398e-10	2.36093e-09	9.38229e-10	-8.67308e-09	-1.23101e-08	-8.79567e-09	8.988e-09	2.09039e-08	2.83481e-08	2.55375e-08	1.38788e-08	-1.20494e-09	9.35965e-09	6.18692e-09	1.18398e-08	4.75387e-09	-2.52101e-11	-8.00492e-09	-2.16445e-08	-1.15859e-08	3.00315e-09	-2.23369e-09	5.37673e-09	5.82057e-09	-2.18e-09	7.45217e-10	1.07248e-08	1.11641e-08	6.07727e-09	9.83735e-09	3.79112e-09	2.92178e-09	-1.09443e-08	-1.18877e-08	9.02818e-09	7.5934e-09	9.92316e-09	-8.53504e-10
5.2	5.92157	-6.00933e-09		5.92157	4.9	3.84002e-08				-1.96667e-09	-6.4156e-09	-5.81198e-09	3.78449e-09	8.2909e-10	-5.93852e-09	-1.3644e-08	-1.60734e-08	5.18861e-09	1.74769e-08	1.55936e-08	1.68222e-08	5.96648e-09	-3.85339e-09	2.05011e-09	6.30055e-09	3.91466e-09	-3.03658e-10	-7.72431e-09	-1.05981e-08	-1.83016e-08	-1.31739e-08	-1.47983e-09	-5.9795e-09	-3.47166e-09	1.12604e-09	-8.5347e-09	1.51306e-09	3.95315e-09	7.71726e-09	4.20977e-09	7.92917e-09	1.32641e-08	5.36812e-09	-1.2456e-08	-1.30987e-08	2.92087e-09	4.71331e-09	6.32275e-09	-4.80372e-09
5.2	5.96078	-3.85327e-09		5.96078	4.9	3.71915e-08				-4.99708e-09	-1.209e-08	-7.08161e-09	-1.40034e-09	-7.49162e-09	2.60272e-09	-6.55461e-10	-1.32112e-08	-8.37468e-09	2.07726e-09	3.40833e-10	8.33916e-09	-3.4691e-09	-6.80541e-09	-7.02465e-09	-2.75992e-09	-5.92968e-09	-3.27074e-09	-3.35459e-09	-6.95675e-09	-1.03248e-08	-9.06422e-09	-2.45166e-10	-3.12934e-09	-3.75744e-09	-2.36605e-09	-3.51628e-09	-6.79137e-10	-4.90417e-10	2.2886e-09	2.96131e-09	5.84274e-09	5.48769e-09	-4.39317e-09	-1.28517e-08	-7.4665e-09	-1.31152e-09	7.41852e-09	4.60156e-09	-6.78398e-09
5.2	6	-1.11463e-08		6	4.9	3.61836e-08				-3.67589e-09	-6.85844e-09	-6.04473e-09	-5.2882e-09	-5.97433e-09	1.3444e-09	6.98009e-10	-5.75545e-09	-1.13854e-08	-7.03602e-09	-3.21529e-09	5.55698e-09	-1.24828e-08	-4.39849e-09	-1.02073e-08	-1.12867e-08	-9.97642e-09	-2.9915e-09	-7.4881e-09	-7.82683e-09	-9.38564e-09	-4.17779e-09	2.45166e-10	-2.73533e-09	-1.81987e-09	-1.13283e-09	1.65824e-09	-1.67111e-09	-2.72044e-09	3.02637e-09	-3.61041e-09	2.61451e-10	3.44502e-09	-1.04523e-08	-1.87457e-08	-6.99336e-09	-5.30625e-09	2.02724e-09	1.44138e-09	-2.1586e-09
5.2	6.03922	-9.32242e-09		6.03922	4.9	3.50701e-08				-9.14292e-09	-7.9587e-09	-2.65169e-09	-2.60235e-09	-1.98744e-09	9.62245e-10	-1.14792e-09	-3.37022e-09	-7.01056e-09	-9.46915e-09	7.35753e-10	3.981e-09	-4.11958e-09	-1.399e-09	-1.99375e-09	-6.87774e-09	-8.54433e-09	-6.70457e-09	-5.81377e-09	-9.41424e-09	-3.20154e-09	-7.27113e-10	-9.53094e-10	-6.97e-09	-2.16343e-09	-3.30371e-09	-2.75188e-09	-3.98273e-09	-7.70797e-11	7.75057e-09	1.3319e-09	-8.72609e-09	-1.04558e-08	-1.21392e-08	-1.75739e-08	-9.98642e-09	-5.85638e-09	5.84066e-11	-2.26925e-09	-3.98438e-09
5.2	6.07843	-6.83795e-09		6.07843	4.9	3.57215e-08				-4.91949e-09	-7.52596e-09	-1.67964e-09	9.49427e-10	3.37877e-10	-8.75389e-12	2.4742e-09	-3.58639e-09	-1.0838e-08	-1.15155e-08	2.97447e-09	3.20338e-09	-3.48982e-09	-3.72603e-09	4.48267e-10	-4.78821e-09	8.79993e-10	-1.67077e-09	-6.01943e-10	-6.55072e-09	4.64951e-09	7.58433e-10	4.84323e-09	-4.01397e-09	3.29865e-09	-6.99572e-10	-6.06923e-09	5.85393e-09	1.06832e-08	1.00516e-08	3.96614e-09	-7.50134e-09	-8.85399e-09	-5.15391e-09	-6.78881e-09	-1.65608e-09	3.02254e-09	1.00979e-08	8.55351e-10	-1.08552e-08
5.2	6.11765	4.61534e-09		6.11765	4.9	3.43007e-08				1.76897e-10	-7.31205e-10	-3.0135e-09	7.11069e-09	6.52864e-09	-3.75019e-09	4.0929e-09	-5.64992e-09	-1.02777e-08	-4.39314e-09	-5.44929e-10	7.39951e-09	2.98721e-09	-4.51257e-09	5.51651e-09	-2.25575e-09	2.23378e-09	-2.77865e-09	-3.38125e-09	-3.35444e-09	2.86568e-09	-9.17026e-10	4.61083e-09	-1.28702e-09	1.87046e-09	-2.52476e-09	-6.63445e-09	8.69059e-09	1.45171e-08	8.26412e-09	-1.94714e-09	-8.75593e-09	2.01916e-09	-2.93625e-10	-1.17251e-09	-1.85327e-09	1.04879e-08	1.68651e-08	1.11311e-08	-1.92694e-09
5.2	6.15686	9.66179e-09		6.15686	4.9	3.31238e-08				3.59933e-10	4.55972e-09	-2.35852e-09	1.15077e-09	2.88412e-09	-5.13438e-09	-2.94128e-09	-9.63047e-09	-1.26624e-08	2.39811e-09	3.53307e-09	1.12186e-08	9.87365e-09	1.14019e-09	8.87462e-09	-3.34182e-10	-2.87926e-09	-4.01562e-09	-3.42482e-10	-6.49536e-09	-2.131e-09	4.62649e-10	-2.46223e-09	4.17478e-09	3.96034e-09	-3.75954e-09	-4.73764e-09	8.48186e-09	1.23984e-08	6.9347e-09	-4.99114e-09	-5.00808e-09	1.24641e-09	-3.14844e-09	2.0728e-10	2.61272e-09	1.28416e-08	1.39554e-08	7.33843e-09	1.57706e-09
5.2	6.19608	4.70608e-09		6.19608	4.9	3.31364e-08				-3.98035e-09	-4.67509e-10	2.16133e-09	-2.5918e-09	-7.60906e-10	-5.06932e-09	2.52658e-09	-9.09799e-09	-1.26429e-08	1.04478e-09	6.40702e-09	1.03114e-08	1.66559e-08	5.70668e-09	-2.38515e-10	-6.22228e-09	-4.70757e-09	-5.02357e-09	3.74203e-09	-2.52666e-09	-5.25603e-09	8.62485e-10	-1.48304e-09	5.78686e-09	3.88954e-09	-5.54635e-09	3.9922e-09	4.64269e-09	5.53109e-09	3.29234e-09	-6.65065e-09	1.89701e-09	1.40005e-09	2.57216e-10	4.83539e-10	1.26875e-10	3.92282e-09	4.8251e-09	-2.63699e-09	2.85613e-09
5.2	6.23529	-4.50393e-09		6.23529	4.9	3.27804e-08				-7.59408e-09	-4.50515e-09	1.04093e-08	-7.0321e-10	-3.50281e-09	-2.37802e-09	3.9222e-10	-5.74855e-09	-9.29376e-09	-3.84932e-09	3.46125e-09	1.30842e-08	1.33101e-08	4.42051e-09	-1.26077e-08	-1.04618e-08	-5.97035e-09	-3.92703e-09	4.89294e-09	-3.96142e-10	-7.19706e-09	5.79806e-09	8.42009e-09	6.10365e-09	1.96604e-09	-2.43767e-09	-1.82922e-10	-1.20167e-10	-4.36972e-09	8.42056e-09	2.23918e-09	8.70216e-09	-3.40663e-10	-2.23946e-09	-1.66287e-09	-4.64601e-09	2.7261e-09	-4.52502e-09	-7.09517e-09	3.12946e-09
5.2	6.27451	-8.7326e-09		6.27451	4.9	3.19111e-08				1.90141e-10	-2.13001e-09	1.3864e-08	2.59413e-09	-2.80227e-09	-5.3524e-09	-6.52904e-09	-8.618e-09	3.20406e-09	-2.03244e-09	2.16681e-09	5.06574e-09	7.84951e-09	-2.68909e-09	-1.01987e-08	-5.28527e-09	1.68009e-09	-2.21092e-09	2.62568e-09	1.38755e-10	-7.35011e-09	1.19295e-08	1.45254e-08	1.35597e-08	6.80964e-09	1.00803e-09	-7.33564e-10	-1.682e-09	-1.40986e-09	7.58268e-09	6.26108e-09	1.09262e-08	2.58402e-09	-4.5741e-09	-4.3386e-09	-4.4181e-09	-3.62101e-09	-9.10333e-09	-5.47439e-09	3.65446e-09
5.2	6.31373	-6.48473e-09		6.31373	4.9	3.24284e-08				6.42567e-09	-5.85601e-10	1.19644e-09	1.21366e-09	-1.68851e-09	-3.08941e-09	-3.46327e-09	-1.838e-09	5.78075e-09	2.92872e-09	2.50145e-09	-1.79355e-09	1.06232e-09	-5.53311e-09	-9.58238e-10	-1.46562e-09	-2.73343e-09	9.91719e-10	1.32133e-10	-7.21974e-09	2.08252e-09	1.11751e-08	1.81168e-08	1.51847e-08	9.92796e-09	-5.4971e-09	-3.72683e-09	-7.30532e-09	-6.51141e-10	-2.33689e-09	2.47442e-09	3.50025e-09	-1.02079e-09	-3.76338e-09	-2.77947e-09	-4.32834e-10	-3.26637e-09	-2.35991e-09	-9.54572e-10	-1.12169e-09
5.2	6.35294	-1.01084e-08		6.35294	4.9	3.20492e-08				1.53662e-09	5.00134e-09	-8.31022e-10	4.8297e-09	1.66855e-09	1.05331e-09	3.06491e-09	-3.37565e-10	1.14715e-08	8.33603e-09	-4.69589e-09	8.43187e-10	-1.77792e-09	-1.07948e-08	2.08337e-09	-3.83241e-09	-5.83438e-09	-8.95085e-10	-5.94272e-09	-8.58728e-09	9.06823e-09	9.1874e-09	8.21277e-09	4.81495e-09	-2.7226e-09	-5.49437e-09	-3.50553e-10	-6.70002e-09	-4.71823e-09	-8.51426e-09	4.07908e-09	-9.09438e-10	7.00354e-09	-2.12782e-09	-2.88833e-09	-6.80245e-10	7.9757e-10	1.78483e-09	1.44405e-09	-2.12262e-09
5.2	6.39216	-5.74633e-09		6.39216	4.9	3.11569e-08				-4.78443e-09	8.70244e-10	-7.10799e-10	-3.79211e-09	9.93339e-11	3.76463e-09	8.32912e-09	9.21455e-09	1.79687e-08	9.38104e-09	-6.026e-09	-5.89893e-09	-7.27411e-09	-1.23187e-08	-9.52909e-09	-7.08397e-09	-1.07389e-08	-8.69824e-09	-9.41557e-09	-7.22812e-09	1.45852e-08	1.42775e-08	1.16404e-09	-2.53965e-09	-6.20287e-09	-8.55113e-09	-7.69427e-09	-1.34512e-08	-1.2426e-08	-1.1119e-08	2.66806e-09	4.88171e-10	2.26819e-09	-3.7322e-09	-6.63903e-09	-3.48533e-09	-1.82894e-09	8.64171e-09	1.20801e-08	9.97858e-10
5.2	6.43137	-2.18749e-09		6.43137	4.9	3.29251e-08				-4.25297e-09	2.6269e-09	3.25863e-09	-3.56289e-09	-5.17051e-09	5.99897e-09	9.05817e-09	1.47856e-08	1.42298e-08	4.00513e-09	-7.5992e-09	-6.9434e-09	-1.12017e-08	-2.92854e-09	-5.38884e-09	-5.1327e-09	-1.04914e-08	-7.22198e-09	-1.07327e-08	-1.14504e-08	4.39758e-09	1.1984e-08	1.07693e-09	1.08344e-09	-2.69617e-09	-8.00824e-09	-9.40463e-09	-1.62214e-08	-8.39768e-09	-7.74466e-09	1.00744e-09	-6.27605e-09	-9.31317e-09	-9.27321e-09	-9.79225e-09	-6.62209e-09	-7.00879e-09	4.08821e-09	1.14425e-08	4.4646e-09
5.2	6.47059	-4.39377e-09		6.47059	4.9	3.38147e-08				3.6371e-09	4.42299e-09	6.11692e-09	-1.5074e-09	-1.25979e-09	1.40028e-09	6.86546e-09	1.23953e-08	7.88032e-09	2.32433e-10	-1.80839e-09	-4.7728e-09	-5.85035e-09	1.23393e-09	-2.58169e-09	-5.7926e-09	-2.31699e-09	2.20058e-09	-5.73746e-09	-8.93101e-09	-6.67649e-09	4.86295e-10	-3.24405e-10	-2.01308e-09	-7.79153e-10	-6.46367e-10	-6.32974e-09	-1.07827e-08	-4.68862e-09	-2.82762e-09	8.96819e-09	1.92557e-10	-1.38573e-08	-1.89465e-08	-9.56948e-09	-4.40639e-09	-3.01668e-09	-3.22061e-09	-2.51876e-09	-3.37857e-09
5.2	6.5098	-1.95575e-09		6.5098	4.9	3.53881e-08				-3.47958e-09	-3.6691e-09	2.71692e-09	-2.78359e-09	-2.34502e-09	-2.70794e-09	2.09411e-10	7.1054e-09	7.60818e-09	8.28763e-09	3.73075e-09	-7.11151e-09	-4.96726e-09	-7.45274e-10	-2.58282e-09	-5.16204e-09	2.11409e-09	-2.7984e-10	-5.19802e-09	-7.3417e-09	-7.46155e-09	-1.01801e-08	-1.57232e-09	-6.16126e-09	-5.31921e-09	2.15604e-09	-6.54009e-09	-2.5596e-09	1.41608e-09	-7.7182e-10	5.09507e-09	1.34008e-09	-4.43941e-09	-1.33564e-08	-1.05243e-08	-7.99741e-09	-3.79046e-09	-2.02195e-09	-7.95413e-09	2.15806e-09
5.2	6.54902	-1.58279e-09		6.54902	4.9	3.41471e-08				-3.05076e-09	-6.883e-09	4.4987e-09	-3.74004e-09	-7.81583e-09	-6.58872e-10	-1.95629e-09	1.80847e-09	6.47722e-09	7.20871e-09	1.73569e-09	-3.63752e-09	2.0186e-09	3.28592e-09	-9.85835e-09	-9.38854e-10	-1.55458e-09	-9.0661e-09	-3.77435e-09	-8.74252e-10	-2.32535e-09	-1.25865e-08	-1.15368e-08	-1.23794e-08	-8.32682e-09	-4.38959e-09	-1.17328e-09	6.49328e-09	4.10424e-09	-2.85587e-09	7.18558e-10	-3.76642e-09	-2.09542e-09	-1.54748e-09	-8.21757e-09	-8.07898e-09	-3.29752e-09	-1.27969e-09	-4.66855e-09	1.53469e-09
5.2	6.58824	-5.20106e-09		6.58824	4.9	3.42718e-08				9.15037e-10	-5.99113e-09	2.31026e-09	-4.87418e-09	-7.15971e-10	2.79465e-09	5.42752e-09	3.59847e-09	5.10533e-09	6.04444e-09	2.32637e-09	4.047e-09	6.40841e-09	1.5676e-09	-1.00054e-08	-3.05613e-09	-2.30958e-09	-5.9018e-09	-3.68215e-09	-7.3419e-10	-8.93172e-09	-1.37434e-08	-1.37554e-08	-1.13463e-08	-5.90262e-09	-4.41983e-09	-3.98504e-09	1.30895e-08	1.14335e-08	4.2526e-09	-1.5562e-09	-7.04227e-09	-6.77244e-09	3.57602e-10	2.20831e-09	5.75966e-10	-2.4103e-09	-5.28325e-09	-1.02778e-08	-9.67205e-09
5.2	6.62745	-3.17519e-09		6.62745	4.9	3.45893e-08				5.42909e-09	7.4233e-09	1.47143e-08	-1.59247e-09	3.71384e-09	7.51859e-09	1.10747e-08	4.78778e-09	2.71956e-09	5.43815e-09	4.00712e-09	1.18261e-08	1.46156e-09	-1.66042e-09	-3.39168e-09	-2.85067e-09	1.74768e-09	-3.43488e-09	-2.26009e-09	-6.12545e-10	-2.52183e-09	-8.34592e-09	-2.90157e-09	-9.4615e-09	-6.69073e-09	-1.17147e-08	-1.98722e-09	8.46384e-09	1.35523e-08	7.21963e-09	-3.09203e-09	-6.29288e-09	-4.12379e-09	3.51065e-10	5.71904e-09	7.61153e-09	3.12019e-09	-2.0525e-09	-4.09483e-09	-7.02798e-09
5.2	6.66667	1.70327e-09		6.66667	4.9	3.52494e-08				1.62004e-08	1.88078e-08	1.84514e-08	4.55313e-09	1.95072e-09	8.07142e-09	8.04422e-09	1.04976e-09	4.95862e-09	4.85562e-09	2.23892e-09	5.91368e-09	-9.25411e-11	-3.46458e-09	-1.27324e-09	6.67598e-10	1.20875e-09	1.00147e-09	1.32371e-09	3.89849e-09	8.75758e-09	-1.13249e-09	-5.00674e-09	-1.09121e-08	-1.18692e-08	-1.39455e-08	-7.74824e-09	-2.98024e-09	-2.86207e-11	-4.0589e-10	-3.72796e-09	-1.71912e-09	-9.34449e-10	-1.23222e-09	3.90378e-09	3.74339e-09	2.57654e-09	-1.08122e-09	-8.87326e-11	-7.55844e-09
5.2	6.70588	7.18508e-09		6.70588	4.9	3.48261e-08				1.25915e-08	1.88257e-08	1.89001e-08	9.39318e-09	6.32599e-09	3.10973e-09	-6.64414e-10	1.2873e-09	1.13915e-08	8.39077e-09	2.50768e-09	3.84992e-09	-2.89228e-09	-3.88218e-09	-1.85671e-09	-1.08827e-09	5.3449e-09	-4.36444e-10	-5.30292e-10	3.52588e-09	6.92569e-09	-3.44698e-09	-1.14613e-08	-7.95561e-09	-1.41417e-08	-1.38899e-08	-1.27309e-08	-8.09314e-09	-8.7222e-09	-3.06952e-09	-2.68722e-09	5.67582e-10	-2.27814e-09	-1.59903e-09	8.87025e-09	2.05375e-09	-2.55199e-09	-4.95842e-09	-5.47382e-09	-9.3745e-09
5.2	6.7451	8.47849e-09		6.7451	4.9	3.34567e-08				1.37053e-08	1.56722e-08	1.15423e-08	1.2683e-08	2.60368e-09	9.71482e-10	-1.0233e-09	-3.11888e-09	1.01434e-08	9.92245e-09	9.26326e-09	7.40272e-09	2.27973e-09	-1.76584e-09	6.36558e-09	5.61695e-09	3.24206e-10	-6.44468e-09	1.41995e-10	2.4562e-10	3.59162e-09	1.11964e-09	-7.43344e-09	-8.1466e-09	-1.29096e-08	-1.37029e-08	-1.396e-08	-1.33913e-08	-1.20946e-08	-1.80503e-09	2.64296e-09	-3.63738e-09	-4.21224e-09	-6.70582e-10	4.22725e-09	4.54924e-09	5.53993e-09	-3.75326e-09	-5.72362e-09	-7.66434e-09
5.2	6.78431	9.95017e-09		6.78431	4.9	3.53904e-08				1.58885e-08	8.96026e-09	5.74559e-09	8.91822e-09	-3.22254e-09	-1.63021e-09	-1.7219e-09	-4.82862e-09	-6.65176e-09	3.59313e-09	7.09642e-09	1.37909e-08	7.65212e-09	4.44757e-09	1.00397e-08	8.84677e-09	-1.29344e-09	3.03947e-09	5.2874e-09	-1.88302e-09	7.94472e-10	3.09299e-09	-3.21279e-09	-7.36205e-09	-1.30074e-08	-8.15487e-09	-2.48127e-09	-9.29978e-09	-1.00714e-08	-2.52027e-09	5.60019e-09	-3.59989e-09	-2.40138e-09	-1.18541e-09	-4.77343e-10	-7.31541e-09	3.33074e-10	-6.83372e-09	-4.92119e-09	1.27582e-09
5.2	6.82353	8.86092e-09		6.82353	4.9	3.33955e-08				1.22586e-08	6.26383e-09	1.32579e-09	-7.74776e-10	-1.10166e-08	-5.44082e-09	-4.08963e-09	-5.85234e-09	-1.9481e-08	1.80717e-09	5.98288e-09	6.06244e-09	1.01335e-08	1.07874e-08	9.23529e-09	1.13214e-08	4.18336e-09	1.62356e-08	1.65982e-08	8.31102e-09	-2.74002e-09	5.58217e-09	-3.87735e-09	-9.66614e-09	-1.63375e-08	-1.00924e-08	1.8803e-09	-3.64139e-10	-4.39127e-09	-3.92106e-10	7.39232e-09	-1.38868e-10	-1.5358e-09	1.16424e-09	-7.35176e-09	-1.26609e-08	-8.06179e-09	-5.84299e-09	9.42009e-10	6.30308e-09
5.2	6.86275	-1.31166e-11		6.86275	4.9	3.58948e-08				7.75302e-09	7.50734e-09	4.30182e-09	-2.94762e-09	-1.08195e-08	-5.776e-09	-2.79178e-09	-9.75996e-09	-1.45584e-08	-1.56678e-08	-5.22837e-09	-5.75392e-09	3.26426e-09	7.86244e-09	7.12268e-09	6.57252e-09	1.30789e-08	1.92967e-08	1.54858e-08	9.64479e-09	-3.04001e-09	-2.35593e-09	-5.8896e-09	-9.53841e-09	-1.40262e-08	-9.75965e-09	-5.2097e-10	-2.1912e-09	-3.6585e-09	-7.53744e-09	6.35342e-09	3.74237e-09	6.32323e-09	8.62053e-09	-2.59865e-09	-1.02853e-08	-9.99043e-09	4.5417e-09	1.34978e-08	1.56792e-08
5.2	6.90196	-6.97661e-09		6.90196	4.9	3.47426e-08				8.27853e-09	6.3385e-09	8.89941e-10	-4.57709e-09	-7.43105e-09	2.67667e-09	1.64005e-08	4.29276e-09	-9.74222e-09	-1.72577e-08	-1.10418e-08	-7.22781e-09	-4.14735e-09	3.18406e-09	3.46571e-09	3.39602e-09	1.41021e-08	1.51132e-08	1.74605e-08	7.07433e-09	-3.92768e-09	-6.56746e-09	-8.60729e-09	1.01548e-09	-9.11558e-09	-5.86127e-09	-5.63762e-09	-7.02806e-09	-5.77126e-09	-9.02403e-09	2.76663e-09	7.75057e-09	3.26671e-09	4.4715e-09	-2.46175e-09	-9.88939e-09	-5.0093e-09	8.58705e-09	1.58451e-08	1.56797e-08
5.2	6.94118	-3.77534e-09		6.94118	4.9	3.54511e-08				1.55663e-08	5.13347e-09	9.13474e-11	-8.03556e-09	-8.25108e-09	8.22439e-09	1.96655e-08	7.99059e-09	-8.94372e-09	-8.23078e-09	-2.98826e-10	3.24289e-09	-1.11385e-09	-1.60614e-09	-3.41495e-09	1.15347e-09	1.13755e-08	7.713e-09	5.99374e-09	5.41451e-09	-6.10746e-09	-6.75854e-09	-6.92378e-09	6.32551e-09	-3.808e-09	-6.07463e-09	-3.73109e-09	-6.56806e-09	-5.69855e-09	-1.6752e-09	-1.3728e-09	1.80577e-09	1.87114e-09	4.91013e-10	-3.67962e-09	-7.03952e-09	2.52786e-09	9.73873e-09	1.36513e-08	1.14724e-08
5.2	6.98039	3.57434e-09		6.98039	4.9	3.66371e-08				1.34224e-08	5.39711e-09	-7.03977e-10	-5.35749e-10	-3.32699e-09	2.69605e-09	1.17039e-08	-5.93758e-10	-6.99254e-09	-5.02192e-09	1.81899e-12	6.62016e-09	-1.5601e-09	-3.32011e-09	-5.92354e-09	9.66224e-10	8.71424e-09	3.05732e-09	-1.05663e-09	-1.69007e-09	-9.36538e-09	-9.44789e-09	-2.46544e-09	6.2474e-09	-2.37549e-10	2.71544e-09	-1.18121e-09	9.63695e-10	-4.62276e-09	-6.23587e-09	-7.76481e-11	4.31228e-09	6.90568e-09	5.85487e-12	-1.55222e-09	9.25334e-09	5.61141e-09	3.49831e-09	1.43873e-08	6.162e-09
5.2	7.01961	4.98227e-09		7.01961	4.9	3.57714e-08				4.87424e-09	8.17153e-10	-1.99691e-10	9.129e-09	7.84024e-09	2.57501e-10	-1.19526e-08	-5.76972e-09	2.72075e-09	-5.63736e-09	-6.65159e-09	5.17491e-09	1.45772e-09	-3.41035e-09	-7.12706e-09	-1.78949e-09	9.03628e-09	-1.78954e-09	4.60028e-09	-3.19756e-09	-1.21279e-08	-1.38098e-09	8.89074e-09	1.25227e-08	8.45742e-09	3.80174e-09	1.72679e-09	-2.4815e-10	-4.62947e-09	-3.25963e-09	1.2112e-08	1.2914e-08	1.73387e-09	2.64009e-10	8.54362e-09	3.61291e-09	7.43529e-09	-8.60183e-10	2.5413e-09	3.53086e-09
5.2	7.05882	6.63057e-09		7.05882	4.9	3.54143e-08				-5.25441e-09	-2.24227e-09	6.79989e-10	8.89153e-09	1.07155e-08	5.57995e-09	-9.03214e-09	-9.18257e-09	2.19927e-10	-6.05783e-09	-6.49899e-09	-3.59117e-09	3.33586e-10	-2.03133e-09	-2.75207e-10	-3.4222e-09	4.25817e-09	-2.57103e-10	4.91718e-09	4.02292e-09	-6.45753e-09	3.39091e-09	1.2843e-08	1.25407e-08	1.41085e-10	2.72905e-10	1.17885e-09	-3.45855e-09	-4.48759e-09	1.08239e-08	1.92269e-08	1.84493e-08	7.57055e-09	1.83744e-09	6.11578e-09	8.53592e-09	7.92659e-09	2.83785e-09	-5.11628e-09	-2.18279e-11
5.2	7.09804	4.90988e-09		7.09804	4.9	3.46501e-08				-1.15922e-08	-3.5964e-09	2.26999e-09	8.64921e-09	7.81961e-09	6.8431e-09	-4.41668e-09	-1.4426e-08	-9.61955e-09	-1.07292e-09	3.88431e-09	-3.41913e-10	2.15778e-10	2.98402e-09	-9.60199e-10	-6.34535e-09	-5.42624e-09	-4.35475e-09	-1.51093e-09	-5.4942e-10	-1.25331e-09	-5.57404e-09	3.88317e-09	1.81879e-09	-7.76257e-09	7.98508e-10	3.79029e-09	-7.62867e-10	-1.8432e-09	1.61963e-08	2.38041e-08	2.22095e-08	1.50304e-08	-9.34193e-10	3.39307e-09	1.12831e-08	1.10042e-08	4.789e-09	-4.92719e-10	-3.2702e-10
5.2	7.13725	-4.36712e-09		7.13725	4.9	3.34088e-08				-1.05902e-08	-1.0128e-08	1.4752e-09	4.03156e-09	9.04436e-10	2.55338e-09	-5.09476e-09	-8.91217e-09	-8.32949e-09	3.03208e-09	1.78446e-09	-1.97892e-09	1.48731e-10	-2.40411e-09	-4.83161e-09	-4.59775e-09	-8.06645e-09	-2.75261e-09	-5.06643e-09	-6.70875e-09	-5.02004e-09	-3.26096e-09	-2.71615e-09	-5.00916e-09	-4.44004e-09	3.03211e-09	-8.16982e-10	-4.37296e-09	-8.70017e-10	1.63167e-08	2.37391e-08	2.61329e-08	2.10453e-08	1.13889e-09	2.53661e-09	9.84252e-09	4.85207e-09	9.44198e-10	3.71651e-09	5.05511e-09
5.2	7.17647	-3.05967e-09		7.17647	4.9	3.35478e-08				-7.49142e-09	-1.2516e-08	-5.2479e-09	-1.04575e-09	5.65194e-10	2.23869e-09	-6.1828e-09	-4.05191e-09	-9.56149e-09	-2.49992e-09	-5.54093e-09	-6.37348e-09	-1.82777e-09	-7.01013e-09	-5.97683e-09	-3.59665e-09	-2.56691e-09	-8.81053e-09	-8.58196e-09	-6.39858e-09	-5.86454e-09	-1.18391e-09	-2.56074e-09	4.53679e-09	-3.19068e-09	-1.71966e-09	-3.21876e-09	-6.54197e-09	5.636e-09	4.31152e-09	1.58024e-08	1.79772e-08	9.52232e-09	-6.07514e-10	-1.23134e-09	-1.39613e-09	2.3995e-09	-1.55183e-09	4.05927e-09	1.37931e-09
5.2	7.21569	-8.68141e-09		7.21569	4.9	3.18623e-08				-6.4052e-09	-6.54387e-09	-1.01296e-08	-4.61549e-09	6.98009e-09	5.59876e-09	1.1151e-09	3.43084e-09	-1.13439e-08	-7.21371e-10	-4.57479e-09	-8.37457e-09	-1.22338e-09	-3.98092e-09	-5.85004e-10	2.29505e-10	2.20879e-09	-6.67742e-09	-4.25169e-09	-4.73798e-09	-1.1766e-08	-4.63649e-09	-2.09633e-09	4.57592e-09	-6.36089e-09	-4.8785e-09	-6.64576e-09	-6.38073e-09	8.26259e-09	4.08676e-09	9.88368e-09	1.74389e-08	3.1184e-09	2.25637e-09	-2.26339e-09	-2.14584e-11	5.3912e-09	3.91765e-10	7.41892e-10	5.96572e-11
5.2	7.2549	-1.10503e-08		7.2549	4.9	3.22212e-08				-8.6464e-09	-7.63816e-09	-1.28052e-08	-9.4596e-10	1.42949e-08	1.11507e-08	7.02212e-09	2.73121e-09	-8.86823e-09	-2.53007e-09	3.14441e-09	-5.76486e-09	-4.24023e-10	-3.81729e-09	2.61863e-09	1.23293e-10	-1.0715e-09	-2.15951e-09	-1.98861e-09	-7.81299e-09	-7.63129e-09	1.40156e-09	-2.18293e-09	3.72162e-09	-5.4734e-09	-8.66285e-09	-5.83088e-09	-9.01261e-09	-7.6686e-09	2.58012e-10	1.02152e-08	1.31864e-08	6.22617e-09	-5.13529e-09	-7.71337e-09	-3.4342e-10	3.91091e-09	8.28805e-10	2.84882e-09	1.86753e-09
5.2	7.29412	-1.43266e-08		7.29412	4.9	3.0795e-08				-1.23925e-08	-5.0043e-09	-5.57918e-09	-8.1553e-09	3.04115e-09	5.86823e-09	2.93235e-09	-1.12834e-09	-1.14015e-08	1.05962e-09	4.07701e-09	6.42189e-10	-6.31616e-09	1.10731e-10	6.21981e-09	-2.35261e-09	-4.2005e-09	-5.179e-09	-5.84919e-10	-3.41757e-09	-4.02969e-09	-3.80658e-09	-3.39358e-09	5.50924e-09	-4.84957e-09	-1.40412e-08	-1.14682e-08	-1.23305e-08	-9.93532e-09	-2.80744e-09	1.40719e-09	7.29185e-09	1.43464e-09	-9.06232e-09	-1.24568e-08	-8.39941e-09	2.25697e-10	-7.74293e-10	-4.59377e-09	4.57376e-09
5.2	7.33333	-8.47858e-09		7.33333	4.9	3.14011e-08				-5.10255e-09	2.68443e-09	-6.92441e-09	-1.22279e-08	-1.29228e-08	1.11075e-09	-2.28846e-09	-5.14291e-10	-5.81176e-09	2.88244e-09	1.76004e-09	-4.46104e-09	-1.00719e-08	2.90549e-09	1.25456e-09	-2.76077e-09	-7.31768e-09	-4.44763e-09	-2.54516e-10	-2.48352e-09	-4.25243e-09	-1.09252e-08	-8.73808e-09	-8.03831e-09	-1.20402e-08	-1.73253e-08	-1.43059e-08	-1.09117e-08	-3.8506e-09	-3.46816e-09	-5.81059e-09	-2.62585e-09	-8.5943e-09	-5.38711e-09	-7.32885e-09	-1.18932e-08	-4.92119e-09	-4.14809e-09	-3.60873e-09	6.50695e-09
5.2	7.37255	-2.31184e-09		7.37255	4.9	3.23384e-08				-4.664e-10	2.57322e-09	-9.86097e-09	-1.39827e-08	-6.92813e-09	-1.06803e-09	-7.34349e-09	-6.51721e-09	-2.10937e-09	8.66322e-10	2.52726e-10	-8.20364e-09	-8.50932e-09	-4.16202e-09	-3.76306e-09	-1.58141e-09	5.04002e-10	-7.62861e-09	-7.54847e-09	-1.74714e-09	-2.59382e-09	-1.0325e-08	-8.06142e-09	-9.20645e-09	-1.23924e-08	-1.9339e-08	-1.4587e-08	-7.41446e-09	3.76221e-09	-1.16819e-09	-5.97009e-09	-1.99151e-09	-3.42257e-09	-3.59924e-09	-2.04534e-09	-6.41222e-09	-1.44764e-08	-1.59089e-08	-5.68323e-09	1.14991e-08
5.2	7.41176	6.13937e-10		7.41176	4.9	3.26376e-08				3.21799e-09	4.80327e-12	-8.0781e-09	-9.49862e-09	-5.4973e-09	-6.47694e-09	-7.52411e-09	-1.03427e-08	-2.5619e-09	1.29012e-09	-5.89617e-09	-1.00735e-08	-7.48307e-09	-1.56864e-08	-1.01943e-08	-3.93689e-09	2.27047e-09	-4.11703e-09	-1.26737e-08	-1.18486e-08	-9.64906e-09	-1.74718e-08	-6.55689e-11	-4.14275e-09	-5.46322e-09	-1.1343e-08	-7.53926e-09	1.91335e-10	7.23418e-09	-6.01631e-10	-7.59016e-09	4.26971e-09	3.94439e-09	6.80927e-10	1.83488e-09	-7.07075e-10	-1.1725e-08	-2.07498e-08	-7.49677e-09	2.54482e-09
5.2	7.45098	2.55933e-09		7.45098	4.9	3.24305e-08				-7.26345e-10	-1.01713e-09	1.54301e-09	-5.67948e-09	-5.85547e-09	-6.88993e-09	-1.47554e-09	4.40247e-09	7.30964e-09	8.3806e-09	5.19634e-10	-1.23095e-08	-8.86325e-09	-1.22515e-08	-6.69465e-09	-2.42531e-09	-1.37118e-09	-4.78684e-09	-1.05867e-08	-1.6248e-08	-1.8039e-08	-1.97317e-08	1.75356e-09	5.34433e-09	3.40407e-09	-5.53138e-09	-4.11436e-09	6.23203e-10	1.89391e-09	-7.95097e-10	-1.27181e-08	4.88029e-09	1.04476e-08	9.32346e-09	5.51088e-09	2.14604e-09	-5.84993e-09	-1.23367e-08	-1.11161e-08	-4.57342e-09
5.2	7.4902	4.55007e-09		7.4902	4.9	3.38026e-08				-6.79566e-09	-1.10026e-09	5.46544e-09	2.20976e-09	-3.60683e-09	-5.67485e-09	6.13568e-09	1.79145e-08	1.22263e-08	1.12859e-08	5.36463e-09	-1.10281e-08	-7.10182e-09	-2.62213e-09	-5.65061e-09	-3.24184e-09	-8.03232e-09	-1.03343e-08	-2.29977e-09	-1.15166e-08	-1.79058e-08	-1.68644e-08	2.40536e-09	5.42721e-09	1.23756e-08	1.80566e-09	-7.07411e-09	-8.45122e-09	-4.34298e-09	2.84771e-09	-7.23776e-09	1.05716e-08	2.24546e-08	1.32493e-08	6.15714e-09	9.34307e-09	8.31648e-10	-6.21012e-09	-1.22361e-08	-1.03111e-08
5.2	7.52941	2.06668e-09		7.52941	4.9	3.454e-08				1.14574e-09	1.98867e-10	6.21765e-09	9.98125e-09	-1.57587e-09	-6.35481e-10	7.69762e-09	1.46804e-08	1.72813e-08	9.04566e-09	4.22247e-09	-6.26798e-09	4.03622e-09	3.31693e-09	-6.35018e-09	-3.96005e-09	-5.9153e-09	-3.5196e-09	3.33071e-09	-3.99638e-09	-1.22203e-08	-7.17051e-09	-9.59176e-09	2.43983e-09	1.19958e-08	6.63204e-09	-1.14172e-08	-1.73182e-08	-1.01008e-08	3.17712e-09	-7.15741e-09	1.00084e-08	1.97221e-08	1.21197e-08	4.6071e-09	1.07313e-08	3.54245e-09	-3.92626e-09	-6.76235e-09	-1.00372e-08
5.2	7.56863	1.37231e-09		7.56863	4.9	3.44867e-08				1.00043e-08	-8.05755e-10	6.06184e-09	1.20638e-08	2.41374e-09	-9.54734e-09	-2.02709e-09	7.94179e-09	1.1177e-08	5.213e-09	-9.11967e-10	-4.41395e-09	4.87017e-09	9.68782e-10	-9.24175e-09	-9.84545e-09	-6.36163e-10	-3.21174e-09	-1.58934e-10	-5.27862e-09	-9.37223e-09	-1.61808e-09	-4.03796e-09	1.1064e-09	7.38987e-09	1.87384e-10	-1.32032e-08	-1.90162e-08	-1.17301e-08	-8.15228e-09	-1.13173e-08	-1.18888e-09	1.00021e-08	7.09565e-09	-1.91477e-10	4.19746e-09	1.30919e-09	1.10327e-09	-3.67606e-10	-1.07908e-08
5.2	7.60784	-2.19032e-09		7.60784	4.9	3.4087e-08				5.95193e-09	2.23216e-09	4.25857e-09	6.04174e-09	2.18844e-09	-7.06774e-09	-6.10169e-09	8.93124e-10	8.46069e-09	1.40006e-08	5.8225e-09	1.25308e-09	-5.31676e-09	1.38795e-09	-7.48577e-09	-8.88917e-09	1.24535e-09	4.28949e-09	1.33284e-09	-5.92564e-10	4.77428e-10	1.47986e-09	6.38263e-09	5.37335e-09	6.77463e-09	-1.36984e-09	-1.07014e-08	-1.20651e-08	-9.56538e-09	-1.10271e-08	-5.20339e-09	-4.37726e-09	-3.12949e-09	-3.96207e-09	-1.18999e-09	1.33511e-09	-5.26541e-10	-1.25445e-09	-7.01164e-10	-1.00924e-08
5.2	7.64706	-4.06999e-10		7.64706	4.9	3.34772e-08				-1.01693e-10	8.6342e-09	6.27907e-09	3.2239e-09	-5.46436e-10	-8.15675e-10	-2.78098e-09	-9.02165e-09	9.76743e-09	1.48717e-08	1.03861e-08	2.50324e-09	-2.38163e-09	3.59174e-09	1.94487e-09	8.11096e-09	8.19031e-09	1.31465e-08	5.98237e-09	5.42494e-09	4.42955e-09	-1.82851e-09	3.5175e-09	2.50373e-09	7.08519e-09	-2.11631e-09	-7.49688e-09	-7.34809e-09	-1.01375e-09	-3.28234e-09	7.29585e-10	-2.61181e-09	-3.77128e-10	-1.68481e-09	4.82544e-09	3.15225e-10	-9.37729e-09	-6.44803e-09	-1.8195e-09	-5.99471e-09
5.2	7.68627	2.14932e-09		7.68627	4.9	3.55752e-08				-4.6964e-10	-3.98302e-10	3.79248e-09	1.22768e-09	6.2455e-09	-3.15001e-09	-8.40913e-10	-9.41986e-09	6.65787e-09	6.36663e-09	9.56373e-09	-2.44822e-09	-4.36893e-09	8.99007e-10	4.94484e-09	9.01105e-09	2.29655e-08	2.49415e-08	1.26845e-08	1.27956e-08	7.73568e-09	-4.08195e-09	-1.49862e-09	7.30978e-09	8.51659e-09	3.52514e-09	-8.97987e-09	-1.85165e-09	-1.95061e-09	-4.63496e-09	1.68825e-09	-2.82967e-10	5.42875e-09	1.03618e-08	2.02818e-08	8.0822e-09	-1.3853e-09	-1.0019e-08	-5.25196e-09	-4.55574e-09
5.2	7.72549	2.10368e-09		7.72549	4.9	3.33659e-08				-7.56501e-10	-2.2726e-09	3.44494e-09	7.67361e-09	1.00428e-08	-1.16952e-09	-5.49784e-09	-1.20679e-08	-6.52517e-09	-1.86509e-09	-1.69618e-09	-4.30995e-09	-5.85982e-09	5.08902e-09	5.64751e-09	8.15237e-09	2.36397e-08	2.74932e-08	1.31791e-08	7.29469e-09	1.08538e-08	-5.34797e-09	-1.59113e-09	7.72644e-09	9.45161e-09	3.95298e-09	-7.08033e-09	-1.85673e-09	3.35842e-09	-5.54735e-09	-2.82552e-09	2.35158e-09	1.00765e-08	2.13718e-08	2.36046e-08	1.35999e-08	2.78771e-09	-1.28077e-08	-2.81281e-09	-3.92973e-09
5.2	7.76471	-3.91293e-09		7.76471	4.9	3.24334e-08				7.13194e-09	1.65227e-09	-5.5843e-10	7.07206e-09	1.96354e-09	-4.37893e-09	-8.06054e-09	-1.02941e-08	-7.62699e-09	-6.24226e-09	-9.98628e-09	-2.19936e-09	-4.51757e-09	-5.43014e-09	-1.72199e-09	3.24036e-09	1.35286e-08	1.60591e-08	6.96434e-09	3.26685e-09	4.83891e-09	-4.62404e-09	-4.79119e-09	-2.36352e-09	4.60957e-09	-4.04469e-10	-2.43787e-09	-2.99133e-09	-2.36014e-10	-4.43902e-09	-1.35117e-10	-3.39446e-09	6.23029e-09	2.16624e-08	2.1234e-08	7.34426e-09	-1.39636e-10	-1.62782e-08	-2.99997e-09	-6.63488e-09
5.2	7.80392	-4.57248e-10		7.80392	4.9	3.10272e-08				1.05219e-08	4.11006e-09	4.62092e-09	8.57719e-09	4.51416e-09	-3.86009e-09	-9.24638e-09	-6.40449e-09	-8.20702e-09	2.72934e-10	-6.20483e-09	-3.60356e-09	-2.60169e-09	-1.568e-09	-8.03436e-09	-3.26838e-09	5.50193e-09	2.51509e-09	-1.72756e-09	-2.73045e-09	-1.12684e-08	-4.27391e-09	-5.38137e-10	-9.29029e-09	-3.86663e-09	-2.6445e-09	-3.12033e-09	-7.12811e-09	-5.26944e-09	-6.51872e-09	1.01204e-09	-7.8295e-09	7.02673e-09	8.73843e-09	1.11446e-08	4.01414e-09	-9.67103e-09	-1.27222e-08	-8.65353e-09	-9.01051e-09
5.2	7.84314	5.07754e-10		7.84314	4.9	3.30675e-08				1.78005e-08	1.19165e-08	6.98984e-09	8.5617e-09	7.40397e-09	-4.29472e-09	-7.78113e-09	-5.22812e-09	-5.72163e-09	-2.03806e-09	-5.93718e-09	-8.73598e-09	1.1448e-09	1.75447e-09	-2.65499e-09	1.12664e-10	-6.56343e-10	-9.24098e-09	-4.42208e-09	-8.70395e-09	-1.18735e-08	-4.60233e-10	3.38923e-09	-4.98446e-09	-4.63854e-09	-1.66038e-08	-1.01864e-08	-9.57476e-09	-5.45819e-09	-4.54378e-10	1.64928e-09	-5.83665e-09	1.05267e-08	9.98071e-09	6.88672e-09	1.45104e-09	-1.47958e-08	-1.18341e-08	-1.26034e-08	-3.56519e-09
5.2	7.88235	-3.32821e-09		7.88235	4.9	3.31039e-08				1.31686e-08	1.49485e-08	1.21995e-08	1.29183e-08	5.82989e-09	-5.45904e-09	-3.67879e-09	-5.67115e-09	-1.68109e-09	8.40146e-11	4.70268e-09	1.08275e-09	5.0739e-09	5.07862e-09	4.18555e-09	6.20426e-09	-3.29919e-09	-9.97775e-09	-2.71373e-09	-4.38848e-09	-6.08111e-10	-5.16869e-09	1.50501e-09	-1.03566e-09	-2.61295e-09	-1.27379e-08	-1.1987e-08	-1.24843e-08	-5.64364e-09	2.02272e-09	-5.25193e-09	-6.97241e-09	1.59517e-08	1.40227e-08	1.29611e-08	2.0614e-09	-8.00404e-09	-5.04102e-09	-3.90924e-09	-4.21826e-09
5.2	7.92157	-4.78747e-09		7.92157	4.9	3.28601e-08				5.5625e-09	1.84629e-08	1.54596e-08	8.01384e-09	8.23627e-09	-1.36924e-09	-6.59907e-09	-8.43582e-09	-3.63795e-09	-1.55129e-09	1.31122e-08	9.0206e-09	9.70408e-09	1.39016e-08	1.51308e-08	1.04982e-08	4.29719e-09	8.6871e-10	6.47532e-10	-7.47104e-09	-1.58497e-09	-7.75216e-09	-4.88419e-09	8.22212e-10	-2.15869e-09	-4.14605e-09	-4.50331e-09	-1.06037e-08	-1.2855e-08	-5.86962e-09	-5.6383e-09	-5.80869e-09	1.61934e-08	1.53768e-08	1.32832e-08	1.11228e-09	-1.05618e-09	1.67975e-09	1.03785e-09	-1.39704e-09
5.2	7.96078	4.75475e-09		7.96078	4.9	3.11011e-08				-3.31943e-09	1.10708e-08	1.10852e-08	6.37681e-09	-1.47102e-09	-1.10001e-09	-6.33082e-09	-7.10605e-09	-4.66036e-09	-6.17746e-09	6.6176e-09	7.11293e-09	1.28348e-08	2.39518e-08	2.24396e-08	1.29291e-08	2.54937e-09	8.2608e-09	7.24702e-09	-6.83085e-09	-1.99569e-09	-1.39207e-08	-1.1443e-08	-9.74256e-09	-1.19235e-09	-2.4753e-09	-2.10144e-09	-8.06142e-09	-1.641e-08	-9.18627e-09	-4.95842e-09	-8.66919e-09	1.75027e-09	5.96771e-09	4.13905e-09	-1.89752e-09	-2.12378e-09	-6.71491e-10	-4.39263e-09	-3.83855e-09
5.2	8	6.86974e-09		8	4.9	3.11471e-08				-2.17759e-09	1.68018e-09	7.06291e-09	2.07947e-09	-2.60809e-09	4.25484e-09	-1.49819e-09	2.36233e-09	-5.38819e-10	-2.43759e-09	1.6999e-10	5.81136e-09	1.64895e-08	3.09674e-08	2.04885e-08	1.16599e-08	-2.10019e-09	6.93203e-09	2.82131e-09	-5.63963e-09	-6.64181e-09	-1.59149e-08	-1.49061e-08	-1.12197e-08	1.46144e-10	5.19609e-09	-4.09813e-09	-4.27349e-09	-1.77223e-08	-5.19512e-09	-3.6103e-09	-1.20428e-08	-8.68812e-09	-1.00627e-08	-7.15147e-10	1.11925e-09	-5.61184e-09	-1.26505e-09	3.50428e-09	2.72166e-09
5.2	8.03922	4.49167e-09		8.03922	4.9	3.06796e-08				2.061e-09	-1.39977e-09	-1.97528e-09	-5.24813e-09	-3.67709e-09	6.0254e-10	-5.76455e-09	9.54796e-09	2.33547e-09	-1.64542e-09	-5.91083e-09	3.99876e-09	1.09603e-08	2.13249e-08	1.36505e-08	8.16419e-09	1.0268e-08	9.19906e-09	6.41427e-09	-3.21745e-09	-1.82433e-09	-1.29449e-08	-1.0135e-08	-1.27951e-08	-1.88919e-09	4.89794e-09	-7.37458e-10	-5.18554e-09	-9.89124e-09	-4.90132e-09	-1.42711e-09	-8.38574e-09	-1.22567e-08	-6.68138e-09	-3.12406e-09	-4.13007e-09	-7.25095e-09	-5.02723e-09	4.81285e-09	1.38365e-09
5.2	8.07843	3.99986e-09		8.07843	4.9	3.02153e-08				7.90976e-09	1.55822e-09	-1.33974e-09	-5.22579e-09	-3.62152e-09	-1.15435e-09	-8.15982e-09	4.20621e-09	6.52619e-09	-2.37216e-09	-2.33413e-09	-6.108e-09	-9.58855e-09	2.9124e-09	2.79752e-09	7.63987e-09	1.97685e-08	2.15061e-08	9.14136e-09	-1.52551e-09	-4.18342e-09	-7.75819e-09	-3.42527e-09	-8.28774e-09	-1.44681e-09	5.04437e-09	-5.28104e-10	-1.42194e-09	3.30681e-09	-2.55548e-09	-6.87777e-10	1.09807e-09	-8.14208e-09	-1.73139e-09	1.81325e-09	-9.83135e-10	-3.46355e-09	-6.45531e-09	-5.36565e-09	1.53216e-09
5.2	8.11765	1.27378e-08		8.11765	4.9	3.15805e-08				6.27304e-09	5.7625e-10	2.69665e-09	-7.01516e-09	1.0395e-09	-2.45538e-09	-1.00576e-08	2.32794e-09	9.68086e-09	-8.06978e-10	-1.8882e-09	-6.84295e-09	-1.05777e-08	-4.7925e-09	-3.7758e-09	1.08173e-08	1.43805e-08	2.00131e-08	1.02426e-08	-5.91456e-10	3.55959e-09	4.51979e-09	7.44208e-09	1.12965e-09	-3.45244e-09	3.30672e-09	6.33386e-09	1.08595e-08	2.38026e-09	-3.4629e-10	1.50675e-09	4.9194e-09	-9.28537e-10	2.40448e-11	3.20816e-09	7.98082e-09	9.28253e-10	-1.05853e-08	-1.11359e-08	-5.10266e-09
5.2	8.15686	1.29174e-08		8.15686	4.9	3.41717e-08				2.46268e-09	-4.82368e-09	-2.27459e-10	-7.55026e-09	-9.71568e-10	-4.47045e-09	-1.12132e-08	6.65398e-09	1.33092e-08	1.09037e-09	-6.06281e-09	3.89093e-11	-6.65125e-09	-8.59581e-09	-6.65275e-09	5.79777e-09	1.4245e-08	1.66987e-08	6.35106e-09	3.5582e-09	1.14819e-08	2.21519e-08	2.1243e-08	1.54418e-09	-2.46018e-09	1.75367e-08	2.51102e-08	2.08214e-08	1.30358e-08	2.64234e-09	-3.59088e-09	2.01786e-09	-4.61597e-10	-3.22075e-09	-2.80252e-09	1.30493e-09	-4.72085e-10	-1.40801e-08	-1.00537e-08	-4.90442e-09
5.2	8.19608	3.02512e-09		8.19608	4.9	3.34515e-08				-6.85679e-09	3.84921e-09	5.28843e-09	1.25942e-09	5.44617e-10	-7.81705e-09	-9.94507e-09	2.44117e-09	9.07556e-09	-1.21307e-09	-8.11241e-09	1.02492e-09	-6.89028e-10	-6.81277e-09	-1.18216e-08	-5.08086e-09	1.14385e-08	1.11156e-08	5.04207e-09	1.60285e-08	1.30655e-08	2.83152e-08	2.25301e-08	3.43496e-09	-1.52409e-09	2.08436e-08	3.63459e-08	2.88032e-08	2.51757e-08	1.42153e-08	-6.96218e-09	-6.99237e-09	-8.96193e-10	-1.11851e-09	-4.66264e-09	-3.08174e-09	-6.71119e-09	-6.93097e-09	-7.52701e-09	-4.75268e-09
5.2	8.23529	1.91373e-09		8.23529	4.9	3.46948e-08				-4.95604e-09	-5.3405e-09	9.05885e-10	3.38733e-09	-2.87085e-09	-6.09262e-09	-5.09894e-09	-7.17705e-09	-9.78844e-11	-1.27106e-08	-1.30811e-08	2.97996e-09	8.04692e-09	-8.57645e-09	-1.70434e-08	-3.18042e-09	6.47185e-09	5.78311e-09	3.28041e-09	1.38075e-08	6.62223e-09	1.79172e-08	1.15517e-08	-4.63481e-09	1.89132e-09	1.9053e-08	3.00382e-08	2.94635e-08	2.76591e-08	1.75615e-08	-6.64073e-10	-6.30294e-09	2.27033e-10	7.66497e-09	-4.25359e-10	-4.90431e-09	-7.01178e-09	-5.26396e-09	-6.94823e-09	-9.22415e-09
5.2	8.27451	-6.57192e-09		8.27451	4.9	3.67035e-08				-5.83387e-09	-7.12029e-09	-6.60799e-09	7.20775e-10	4.61881e-10	-4.8673e-09	-5.98229e-09	-1.22072e-08	-9.2875e-09	-1.11249e-08	-2.96407e-09	5.94457e-09	9.49129e-09	-9.79614e-09	-8.48684e-09	1.20156e-09	6.72534e-09	7.66289e-09	-1.27764e-09	8.8462e-09	3.54905e-09	4.69961e-09	-3.31477e-09	-1.4976e-08	2.83498e-09	1.14778e-08	1.99531e-08	1.71244e-08	2.04645e-08	1.2263e-08	2.57353e-09	-2.82571e-09	-5.6362e-09	5.5021e-09	4.05387e-09	2.78433e-09	1.0148e-09	2.89955e-09	-3.67399e-09	-9.29009e-09
5.2	8.31373	-1.46309e-08		8.31373	4.9	3.56957e-08				-5.60598e-09	-5.27936e-09	-7.80739e-09	1.51985e-09	5.89426e-09	1.37021e-09	1.26539e-09	-1.03189e-08	-8.97248e-09	2.28596e-09	6.64568e-09	1.29506e-09	1.09222e-09	-1.14523e-08	4.87432e-11	3.95821e-09	1.06078e-09	4.36953e-09	-2.59581e-09	-6.3111e-09	-2.93579e-09	-1.99287e-09	-9.99563e-09	-2.14382e-08	-9.66597e-09	1.53932e-10	2.8125e-09	2.59649e-09	1.05621e-08	3.28544e-09	1.14628e-09	-2.07197e-09	-5.8196e-09	1.02836e-08	1.75862e-08	1.11428e-08	1.38726e-08	1.06661e-08	1.66472e-09	-3.60328e-09
5.2	8.35294	-1.29194e-08		8.35294	4.9	3.60114e-08				-2.35158e-09	-2.47749e-09	-7.83947e-09	4.86202e-09	8.41945e-09	6.84662e-09	1.1145e-09	-6.82491e-10	-2.72431e-09	5.84595e-09	1.06793e-08	3.08211e-09	-5.46538e-09	-6.61629e-09	5.98828e-09	3.36314e-09	-2.20274e-09	3.55658e-09	-3.01841e-09	-7.21198e-09	-8.38676e-09	-5.4406e-09	-1.12236e-08	-1.45855e-08	-6.36723e-09	5.48695e-09	6.14614e-09	3.22771e-09	-8.35513e-10	-1.05827e-08	-7.84411e-10	4.27187e-09	-4.75552e-10	1.46496e-08	2.12433e-08	1.71861e-08	1.7816e-08	1.42474e-08	5.2668e-09	-3.07932e-09
5.2	8.39216	-9.53176e-09		8.39216	4.9	3.70447e-08				-1.1153e-08	1.45064e-09	6.17689e-09	3.20338e-09	9.30962e-09	4.26974e-09	-1.95973e-09	4.64175e-09	-7.39107e-10	3.98379e-09	1.35566e-08	4.26743e-09	-4.12098e-09	-4.70146e-09	2.43557e-09	-3.28981e-09	-1.10909e-08	-7.77979e-09	-1.01401e-08	-9.62365e-09	-7.20888e-09	-6.99669e-09	-3.65986e-09	-5.47274e-09	6.25147e-09	1.38622e-08	1.81829e-08	1.38471e-08	4.03705e-09	-3.95016e-09	3.13486e-09	7.67886e-09	1.58593e-09	4.73327e-09	1.86394e-08	1.76522e-08	1.48773e-08	1.13371e-08	3.03731e-09	-4.82461e-09
5.2	8.43137	-2.69142e-09		8.43137	4.9	3.85452e-08				-7.83706e-09	2.91561e-09	9.47165e-09	1.09156e-09	6.01727e-09	1.55515e-09	-4.42145e-09	-3.85023e-09	-6.23945e-09	-6.20497e-09	4.50862e-09	-2.96404e-09	-3.80933e-09	4.63842e-09	9.5273e-09	5.19307e-09	-9.88032e-09	-1.38512e-08	-1.31084e-08	-7.0367e-09	-1.87984e-09	1.34634e-10	5.52598e-09	9.49996e-10	1.11491e-08	1.68196e-08	1.74864e-08	1.69262e-08	1.06473e-08	7.59138e-09	3.18983e-09	5.27697e-09	2.57626e-09	5.18534e-09	1.13826e-08	9.97483e-09	9.02875e-09	4.18925e-09	-8.28794e-09	-8.46265e-09
5.2	8.47059	-2.60745e-09		8.47059	4.9	3.8624e-08				-1.09177e-08	-5.64057e-10	6.25761e-10	4.10478e-09	-3.9158e-09	-5.95017e-09	-1.21362e-08	-8.54001e-09	-7.07064e-09	-1.03137e-08	-4.25737e-09	-5.73866e-09	-3.19579e-09	1.18625e-08	1.25937e-08	7.64936e-09	-1.03182e-09	-7.85269e-09	-1.22552e-08	-4.65121e-09	3.74303e-09	7.43722e-09	4.56379e-09	3.84333e-09	-3.82272e-11	8.5233e-09	1.30628e-08	1.81975e-08	1.21758e-08	1.35034e-08	3.10592e-10	4.81802e-09	3.20904e-09	6.86731e-09	3.0627e-09	6.90019e-09	6.35524e-09	3.76903e-09	-1.44504e-08	-9.30206e-09
5.2	8.5098	-4.4756e-09		8.5098	4.9	3.84427e-08				-8.40001e-09	-6.46904e-09	-5.58094e-09	1.69857e-09	2.79297e-09	-2.30114e-09	-7.94799e-09	-1.17784e-08	-5.83626e-09	-5.27473e-09	-4.5066e-09	-5.04974e-09	-6.30621e-10	5.70844e-09	6.35907e-09	2.61576e-09	-8.54527e-10	-5.2502e-09	-1.06203e-08	4.29395e-09	6.46955e-09	2.15294e-09	-1.72869e-09	6.83087e-10	2.96561e-09	6.05911e-09	7.9045e-09	1.57844e-08	1.05734e-08	5.2637e-09	-4.85241e-09	-4.27804e-10	-2.07243e-09	3.1234e-09	-7.00624e-09	5.78308e-09	1.50905e-08	1.44713e-08	-4.26206e-09	-5.51069e-09
5.2	8.54902	-7.3976e-09		8.54902	4.9	3.72638e-08				-4.08261e-09	-8.53834e-09	-8.36624e-09	-6.73623e-10	7.37563e-09	4.2437e-09	-7.55495e-09	-6.82255e-09	-3.55718e-09	6.37257e-09	8.82324e-10	1.4864e-09	2.27539e-09	5.91905e-09	1.33119e-09	-4.91713e-09	1.96255e-09	-1.06016e-09	-4.11799e-09	4.20175e-09	-1.61253e-09	-4.60437e-09	-3.38929e-09	-5.56895e-10	1.28733e-09	1.77863e-10	-2.28098e-09	5.60104e-09	4.08969e-09	1.55001e-09	-9.5001e-09	-9.32783e-09	-1.25168e-08	-1.17711e-08	-9.92179e-09	5.21698e-09	1.24683e-08	1.41452e-08	-5.35749e-10	-8.96677e-10
5.2	8.58824	-3.59569e-09		8.58824	4.9	3.69046e-08				3.98518e-09	-8.28115e-09	-7.53408e-09	1.60929e-09	2.06205e-09	3.96415e-09	1.34779e-09	-2.12648e-09	4.5448e-09	8.81334e-09	6.21404e-09	8.4417e-09	8.21979e-09	5.74349e-09	2.07385e-09	-7.87213e-09	7.84073e-09	5.20626e-09	4.16094e-11	-1.77718e-09	1.64931e-10	-8.71381e-09	-7.43094e-09	9.04464e-10	2.72252e-09	-4.88018e-09	-3.76937e-09	-7.54022e-09	2.21891e-09	6.98182e-09	-5.01043e-09	-9.08403e-09	-1.70593e-08	-1.05763e-08	-4.71331e-09	6.76351e-10	3.70233e-09	3.43707e-09	-5.61357e-10	1.49137e-09
5.2	8.62745	3.3705e-09		8.62745	4.9	3.59604e-08				8.35234e-09	-6.70599e-09	-6.33028e-09	1.00479e-08	5.25057e-09	5.20893e-09	6.56988e-09	1.75663e-09	1.18171e-08	1.19153e-08	1.14409e-08	4.5965e-09	7.5926e-09	1.259e-09	1.75561e-09	-3.65762e-09	-2.62585e-09	2.64589e-09	-2.61025e-09	-5.76452e-09	-3.41385e-09	-4.07425e-09	-5.24949e-11	1.08847e-08	1.38417e-08	5.3775e-09	-7.10116e-10	-3.47146e-09	-6.15435e-09	1.11828e-09	-5.95909e-09	-8.62738e-09	-1.22511e-08	-1.01156e-08	-6.30877e-09	1.18192e-09	-3.65867e-09	-1.14503e-09	5.6686e-09	4.63075e-09
5.2	8.66667	-3.85512e-10		8.66667	4.9	3.49957e-08				7.84439e-12	-7.18245e-10	-1.10717e-09	4.85551e-09	5.22621e-09	4.98662e-09	1.96377e-09	9.0341e-09	1.78525e-08	1.19183e-08	5.83003e-09	1.7495e-09	7.23551e-09	-6.52648e-10	-4.64377e-09	1.48708e-09	-1.48435e-09	-2.76114e-09	-7.55398e-09	-3.82198e-09	-1.38846e-09	4.52363e-09	1.45382e-08	1.49416e-08	1.43343e-08	1.59102e-08	6.44192e-09	7.77717e-09	-1.19803e-09	-4.9738e-10	7.65766e-10	-2.94631e-09	-5.70395e-10	5.36591e-09	-4.1349e-09	1.33147e-09	-7.39956e-09	-1.69052e-09	2.04821e-09	3.64386e-09
5.2	8.70588	1.49883e-09		8.70588	4.9	3.58842e-08				-3.70852e-09	-3.17925e-10	7.93708e-09	8.22092e-09	6.41185e-09	4.12749e-09	3.9735e-09	3.41794e-09	8.6747e-09	4.05223e-09	6.15876e-09	-2.10704e-09	-9.95527e-10	-4.49808e-09	-4.19925e-09	2.81014e-09	-3.37536e-09	-2.36085e-09	-2.07748e-09	-9.43857e-10	-6.49047e-09	7.12731e-09	2.08147e-08	1.38075e-08	1.03728e-08	9.62703e-09	5.48832e-09	1.70466e-08	2.92101e-09	3.24584e-09	1.01461e-08	4.61236e-09	5.52123e-09	9.12266e-09	4.66508e-09	-2.78834e-09	-2.03923e-09	7.7051e-09	5.08203e-09	-1.54549e-09
5.2	8.7451	7.13244e-09		8.7451	4.9	3.49388e-08				-6.14094e-09	-2.85715e-09	1.02336e-08	1.07853e-08	1.44202e-08	8.3426e-09	1.38647e-09	5.93442e-09	-2.99968e-09	-1.26212e-09	4.7541e-09	8.5663e-11	-1.79611e-09	-1.17129e-09	3.73132e-09	-1.31973e-09	-9.76587e-09	-2.00541e-09	-3.43292e-09	-6.10714e-09	-5.76472e-09	9.6835e-09	1.40317e-08	1.355e-08	1.01691e-08	-1.41654e-09	1.09696e-08	2.27121e-08	1.17449e-08	8.49886e-09	1.61552e-08	9.29145e-09	8.78239e-09	9.65574e-09	2.3885e-09	-2.96069e-09	-4.36756e-09	3.35041e-09	2.84174e-09	-4.28997e-10
5.2	8.78431	7.14135e-09		8.78431	4.9	3.57542e-08				-4.4227e-10	1.82382e-10	7.15013e-09	5.07328e-09	8.64208e-09	9.70189e-09	1.19454e-09	6.81641e-09	-4.8945e-10	-4.44544e-10	1.93043e-09	-3.65162e-10	2.92377e-09	9.6033e-09	-1.47486e-09	-6.63692e-09	-5.27211e-09	-2.41647e-09	-6.39804e-09	-7.86036e-09	8.12634e-10	7.88054e-09	8.91035e-09	6.20679e-09	3.88056e-09	-7.69697e-09	5.58455e-09	1.51524e-08	8.95903e-09	7.0155e-09	7.14678e-09	3.67774e-09	9.49294e-09	1.20362e-08	1.06479e-09	-2.27416e-09	-1.51111e-08	-6.18445e-09	-3.34984e-09	-3.69215e-09
5.2	8.82353	3.55278e-09		8.82353	4.9	3.75576e-08				-2.78703e-10	1.31246e-09	4.49123e-09	-2.68165e-09	-9.94447e-10	6.82957e-09	3.40901e-09	3.645e-09	-3.03402e-09	1.03741e-08	6.34006e-09	-2.901e-09	4.07749e-09	7.13956e-09	-5.33004e-09	-8.65046e-09	9.00428e-10	-4.61085e-10	-5.64415e-09	-4.94771e-09	-6.85816e-11	-5.63119e-10	-6.43126e-10	-5.95236e-10	-6.17618e-09	-1.21965e-08	-9.70005e-10	-2.97035e-10	5.19339e-09	5.55266e-09	-6.34012e-09	-5.11369e-09	6.7578e-09	1.01196e-08	3.25971e-09	-2.50324e-09	-1.01192e-08	-1.0275e-08	-6.49379e-09	-3.77858e-09
5.2	8.86275	-1.78321e-09		8.86275	4.9	3.67111e-08				-1.34773e-09	-4.29543e-09	-7.24668e-09	-3.20162e-09	-9.19306e-09	6.99515e-10	-6.39147e-10	-1.60009e-09	-3.61348e-09	1.06986e-08	3.54018e-09	-5.38137e-10	-1.0136e-09	-1.33181e-09	-5.31443e-09	-4.64496e-09	-1.74461e-09	-4.25194e-09	-2.7496e-09	-7.31347e-09	2.93451e-09	-1.70004e-09	-1.13644e-09	-4.82015e-09	-8.28229e-09	7.16625e-10	6.10265e-09	2.44725e-09	1.09761e-08	9.32079e-09	1.82592e-09	-2.43944e-10	-7.88251e-09	-5.67013e-10	-4.35742e-09	-6.12721e-09	-4.13331e-09	-3.92427e-09	-6.79708e-09	-3.07585e-09
5.2	8.90196	4.46727e-09		8.90196	4.9	3.60383e-08				3.34268e-10	4.17003e-10	-2.57344e-09	-2.14973e-09	-1.35392e-08	-2.43588e-09	-3.57187e-09	1.72992e-09	-3.37786e-09	-6.77372e-09	-7.86181e-09	-7.56381e-09	-7.28988e-10	-2.59422e-09	-2.65965e-09	5.68349e-10	-2.58387e-09	-4.32541e-09	-1.5782e-09	-5.00199e-09	1.20053e-10	-5.49079e-09	-6.14278e-09	-8.62158e-09	-8.80786e-09	-9.91321e-10	3.47777e-09	6.52039e-09	1.38112e-08	9.92839e-09	6.69317e-09	2.6067e-09	-8.19446e-09	-7.15323e-09	-5.45808e-09	-9.30987e-09	1.54893e-09	-1.33412e-09	-8.50531e-09	-1.03908e-08
5.2	8.94118	4.86455e-09		8.94118	4.9	3.56517e-08				4.69382e-09	8.07222e-09	1.66062e-09	-1.62177e-09	-6.44209e-09	-2.48642e-09	-2.69375e-09	-5.39956e-10	-1.45261e-09	-1.16419e-08	-9.24538e-09	-6.95971e-09	-3.26727e-09	-3.58813e-09	-9.16089e-10	7.53744e-11	-2.64103e-09	-4.66355e-09	-6.78767e-09	3.18212e-09	3.02435e-10	-7.40121e-09	-5.43807e-09	-9.36458e-09	-8.85382e-09	-5.00089e-09	-3.18047e-09	-1.29762e-09	5.15115e-09	5.66052e-09	1.19202e-08	4.29651e-09	2.27948e-09	3.62346e-09	7.31697e-09	-4.82885e-11	4.50393e-09	9.42435e-09	1.27463e-09	3.80035e-09
5.2	8.98039	-3.88904e-09		8.98039	4.9	3.58781e-08				-2.47957e-09	4.0578e-09	-3.0374e-09	1.80899e-09	4.70519e-09	6.25164e-10	-2.33527e-09	2.15263e-09	-2.68892e-09	-1.17777e-08	-7.27405e-09	-1.2238e-08	-5.46362e-09	-4.56313e-09	-3.77574e-09	-6.71102e-09	-8.12136e-09	-8.25668e-09	-6.78571e-09	5.526e-09	5.20367e-09	4.01033e-09	7.4441e-09	6.06425e-09	-2.98766e-09	-9.62075e-10	-7.96331e-09	-7.78408e-09	7.05933e-09	-1.95456e-10	3.95963e-09	7.52689e-09	7.23503e-10	-3.83139e-09	4.61748e-09	-1.12652e-09	6.41532e-09	8.23661e-09	1.2695e-08	1.00003e-08
5.2	9.01961	-6.1823e-09		9.01961	4.9	3.511e-08				-7.69813e-09	-2.8335e-09	-3.05761e-09	-2.34411e-09	-1.26079e-10	2.7531e-09	-2.25498e-09	2.90584e-10	-3.14466e-09	-4.74608e-09	-7.71777e-09	-1.07826e-08	-9.50843e-09	-1.11397e-08	-1.07985e-08	-1.31755e-08	-8.38267e-09	-1.00009e-08	-1.21151e-08	6.63616e-09	5.86945e-09	1.56293e-08	1.98083e-08	1.80815e-08	2.2211e-09	3.00219e-09	-4.1646e-09	-4.62657e-09	8.96961e-10	-3.52173e-10	3.31022e-09	-2.02675e-09	-1.2783e-08	-8.22672e-09	-8.30622e-09	-4.4723e-09	2.17912e-09	2.09505e-09	1.09727e-08	1.44609e-08
5.2	9.05882	-3.63679e-09		9.05882	4.9	3.28516e-08				1.23606e-09	-6.51576e-09	-5.04076e-09	-2.92081e-09	1.77437e-10	7.50353e-09	-1.86901e-10	-9.31468e-09	-4.08821e-09	-2.58351e-09	-5.92033e-09	1.64351e-09	1.1986e-09	-7.64268e-09	-1.31985e-08	-2.07154e-08	-1.0151e-08	-1.06766e-08	-1.39e-08	3.6481e-09	6.94203e-09	1.32414e-08	1.42412e-08	1.54587e-08	6.36356e-09	2.98439e-09	-5.13063e-09	-2.07618e-09	-4.65016e-09	1.53364e-10	6.9513e-09	1.58963e-10	-9.4991e-09	-1.30277e-08	-1.26689e-08	-9.31811e-09	-4.1853e-09	2.88e-09	6.32818e-09	1.36339e-08
5.2	9.09804	-3.25355e-09		9.09804	4.9	3.29178e-08				4.12695e-09	-8.45219e-09	-9.36012e-09	-5.4637e-09	-1.84929e-09	5.17244e-09	9.03498e-10	-1.03875e-08	-1.22242e-10	3.68485e-09	6.59981e-09	1.06466e-08	5.4437e-09	-1.03495e-09	-1.09698e-08	-1.69703e-08	-1.4161e-08	-7.53772e-09	7.80318e-10	1.03203e-08	1.47223e-08	1.06601e-08	9.5238e-09	1.04489e-08	3.12667e-10	-6.19616e-09	-6.57147e-09	-7.73946e-09	-5.56324e-09	-5.48761e-09	1.77101e-09	-4.56239e-09	-6.75271e-09	-9.83547e-09	-1.30878e-08	-1.2881e-08	-6.43206e-09	-2.1964e-09	1.22438e-08	1.50459e-08
5.2	9.13725	-4.08028e-09		9.13725	4.9	3.11665e-08				1.88737e-09	-7.32373e-09	-1.44811e-08	-7.97903e-09	3.53933e-09	2.11483e-09	1.80808e-09	-3.42283e-09	8.65117e-09	3.22981e-09	9.02975e-09	1.0542e-08	7.38928e-09	1.25209e-08	-6.9457e-09	-1.14113e-08	-4.29057e-09	2.95114e-09	9.23097e-09	1.70676e-08	1.68671e-08	1.41907e-08	1.09978e-08	5.27439e-09	-3.9816e-09	-6.78006e-09	-1.05824e-08	-6.56971e-09	-8.89895e-09	-9.06354e-09	-3.78253e-09	-3.02813e-09	-3.34026e-09	-1.22549e-08	-1.16696e-08	-1.77199e-08	-1.36905e-08	-3.14537e-09	1.04372e-08	8.51421e-09
5.2	9.17647	-6.99202e-09		9.17647	4.9	3.33256e-08				-8.51404e-09	-1.00358e-08	-1.66841e-08	-4.3122e-09	-1.42586e-09	1.25945e-09	-2.04292e-09	1.91116e-09	7.343e-09	2.50955e-09	7.2281e-09	1.32576e-08	1.56148e-08	1.30189e-08	5.26256e-10	-1.28145e-09	-1.76681e-09	4.06817e-09	1.19337e-08	1.98161e-08	1.62041e-08	1.14868e-08	4.97155e-09	-2.32708e-09	-7.24367e-09	-7.37205e-09	-1.17213e-08	-5.6036e-09	-3.29661e-09	-3.09268e-09	-1.09321e-09	6.78654e-10	-6.38872e-09	-1.51011e-08	-1.57563e-08	-2.00842e-08	-1.23036e-08	-4.83331e-09	3.32363e-09	4.03412e-09
5.2	9.21569	-8.02508e-09		9.21569	4.9	3.40079e-08				-1.24929e-08	-1.29008e-08	-1.21459e-08	2.58837e-10	9.97233e-10	-4.13195e-10	8.34365e-09	1.16907e-08	5.02749e-09	-2.52442e-09	4.63615e-09	1.1446e-08	1.02066e-08	1.44044e-08	1.55962e-08	7.25112e-09	-1.72724e-09	6.23152e-09	9.54768e-09	7.85269e-09	1.47741e-08	1.02364e-08	-2.74912e-09	-9.16458e-10	-8.87982e-09	-1.07183e-08	-5.52262e-09	5.14754e-09	-9.05544e-10	9.60085e-10	-1.59298e-09	-2.62858e-09	-1.48723e-08	-1.64548e-08	-1.68937e-08	-6.15614e-09	-1.25695e-09	-1.23035e-09	-5.24952e-09	-6.81126e-09
5.2	9.2549	-1.37381e-08		9.2549	4.9	3.40882e-08				-5.76961e-09	-6.89033e-09	-6.21731e-09	-8.83404e-10	4.19442e-09	2.10261e-09	9.34116e-09	1.35741e-08	1.00538e-08	-2.88367e-10	-1.89303e-09	2.2203e-09	3.26713e-09	1.20833e-08	1.78394e-08	7.92383e-09	8.50548e-10	-7.8623e-10	7.241e-09	9.69317e-09	1.27629e-08	1.36946e-08	-9.60085e-11	-2.70092e-09	-7.48244e-09	-5.68559e-09	-8.18099e-09	1.60435e-09	-5.54573e-09	-5.33882e-09	-1.67904e-09	-2.41769e-09	-6.04308e-09	-9.77792e-09	-1.26586e-08	-7.45388e-10	-4.47062e-09	-1.95678e-09	-7.28448e-11	3.66896e-10
5.2	9.29412	-1.84011e-08		9.29412	4.9	3.33341e-08				5.50727e-10	7.60872e-09	5.97822e-09	1.28607e-08	1.63993e-09	2.77316e-09	8.73922e-09	1.53441e-08	1.37535e-08	5.47871e-09	-3.31653e-10	1.33895e-09	-3.46714e-09	6.06423e-09	3.17988e-09	8.22524e-10	-1.65082e-09	-2.49312e-09	9.193e-10	1.07396e-08	1.49573e-08	1.74208e-08	7.07047e-10	-8.21899e-09	-2.93161e-09	1.05348e-09	-9.54941e-10	-1.68328e-09	-3.78611e-09	-7.89814e-09	2.1592e-09	7.30756e-09	-2.86349e-10	-5.29084e-09	-1.065e-08	-6.37445e-09	-7.73613e-09	-4.30697e-09	4.05751e-09	5.61076e-09
5.2	9.33333	-1.74712e-08		9.33333	4.9	3.53253e-08				5.40078e-09	1.79259e-08	1.4202e-08	1.68618e-08	8.63679e-10	3.541e-09	1.14949e-08	1.74311e-08	1.17842e-08	1.40514e-09	-4.00519e-10	-6.22634e-09	-5.47388e-09	-3.9239e-09	-8.38506e-09	-8.2369e-09	-9.95297e-09	-2.9728e-09	-3.86399e-09	5.22576e-09	1.03112e-08	8.90094e-09	-1.78161e-09	-6.6253e-09	3.02322e-10	-1.21625e-09	6.9906e-09	8.47109e-10	-6.13383e-09	-5.46913e-09	-7.12447e-10	1.27795e-09	7.3631e-09	3.49803e-09	-4.77934e-09	-2.00509e-09	-9.50541e-09	-1.16154e-09	3.16871e-09	4.08912e-09
5.2	9.37255	-1.51228e-08		9.37255	4.9	3.38278e-08				-2.2782e-09	1.68515e-08	9.45965e-09	1.78613e-09	-5.5783e-09	7.06478e-10	6.58846e-09	5.62042e-09	-3.79939e-09	-9.8515e-09	-1.06784e-08	-1.6446e-08	-1.19434e-08	-1.47644e-08	-1.8451e-08	-1.15036e-08	-1.47192e-08	-9.36615e-09	-2.41548e-09	-6.68629e-09	-1.55256e-09	-4.96269e-09	-8.14973e-09	-3.47211e-09	1.31351e-09	-1.9638e-09	6.15907e-09	3.11047e-10	-4.50493e-09	-8.80306e-09	-3.82556e-10	1.92094e-09	5.66399e-09	3.16632e-09	-2.3592e-09	-2.86076e-09	-6.72759e-09	-6.76349e-09	-3.64514e-09	4.43424e-09
5.2	9.41176	-4.96861e-09		9.41176	4.9	3.50705e-08				-3.22359e-10	1.13031e-08	8.67186e-09	-4.99861e-09	-2.94725e-09	5.97055e-10	5.81693e-09	8.04079e-09	-3.64204e-09	-1.25045e-08	-7.13678e-09	-1.22093e-08	-9.93413e-09	-6.99427e-09	-1.23943e-08	-6.42265e-09	-1.41946e-08	-1.29469e-08	-4.05774e-09	-1.05024e-08	-2.02051e-08	-1.92239e-08	-8.42914e-09	-2.29846e-10	8.14057e-09	1.25493e-08	6.16586e-09	3.15259e-09	-9.29097e-09	-5.41144e-09	1.39067e-09	3.98833e-09	2.12509e-09	4.47724e-09	2.65914e-09	-7.37438e-09	-6.38914e-09	-8.8927e-09	-1.98276e-09	-1.85224e-10
5.2	9.45098	1.59569e-09		9.45098	4.9	3.41888e-08				6.47498e-09	8.9421e-09	1.36087e-08	-1.12616e-08	-4.74276e-09	9.65173e-10	9.50928e-09	7.82566e-09	-5.06904e-09	-1.80343e-08	-7.8976e-09	-6.83718e-09	-6.3221e-09	-4.81313e-09	-6.16737e-09	-5.73158e-09	-1.45985e-08	-1.19222e-08	-6.9289e-09	-9.61697e-09	-1.37212e-08	-8.77006e-09	-5.53024e-09	4.69612e-09	1.45712e-08	1.65346e-08	6.98182e-09	2.91683e-09	-4.82945e-09	-1.55856e-09	-2.0114e-09	3.23286e-09	-1.44027e-09	-4.98801e-10	1.79401e-09	1.64141e-09	-2.88213e-09	-1.02393e-08	-7.86105e-09	-4.18407e-09
5.2	9.4902	7.52316e-09		9.4902	4.9	3.34943e-08				7.05828e-09	9.2603e-09	6.43524e-10	-1.22861e-08	-4.93188e-09	4.3506e-09	5.90461e-10	2.46555e-09	-8.97754e-09	-1.44327e-08	-8.97816e-09	-9.57616e-09	-7.07678e-09	-4.15579e-09	-1.01537e-09	1.87461e-09	-1.04812e-08	-8.98154e-09	-5.06603e-09	-6.08904e-09	-3.57502e-09	-8.66862e-10	-8.68823e-10	1.23667e-08	1.52399e-08	1.47154e-08	8.81545e-09	3.29794e-09	2.62511e-09	-6.61831e-09	-5.07913e-09	3.32111e-09	-2.53982e-09	-6.11547e-09	2.40138e-09	6.63087e-09	-2.36543e-09	-5.77529e-09	-6.56814e-09	-1.58107e-09
5.2	9.52941	6.90378e-10		9.52941	4.9	3.51994e-08				-2.2147e-09	-3.50039e-09	-6.76343e-09	-7.6534e-10	-1.96962e-11	6.85881e-09	8.8456e-09	4.43541e-09	-8.89693e-09	-8.85041e-09	-9.17555e-09	-9.63374e-09	-1.0307e-08	4.74444e-10	-1.43083e-09	6.15699e-10	-2.56347e-09	-6.35958e-09	-1.40395e-09	-3.34975e-09	-1.82672e-09	-3.42766e-10	-2.22099e-09	1.87781e-08	1.886e-08	1.6169e-08	5.86917e-09	-2.26322e-10	-3.44545e-09	-8.86166e-09	-4.45704e-09	-6.79108e-10	8.24542e-10	8.32586e-10	9.74023e-09	1.27546e-08	1.05354e-09	-8.97836e-09	-8.45895e-09	-1.30936e-09
5.2	9.56863	-6.51511e-09		9.56863	4.9	3.76157e-08				-7.85008e-10	-6.98114e-09	-1.06382e-08	1.42575e-09	9.58866e-09	1.4229e-08	1.21787e-08	5.88562e-09	-4.30924e-09	4.06118e-10	-9.53878e-09	-6.86035e-09	-6.49783e-09	-3.55141e-09	-7.40295e-09	4.05672e-09	-2.67568e-09	-4.28969e-09	7.9865e-10	1.64675e-10	1.86398e-09	1.78287e-09	-3.79839e-09	6.86555e-09	1.64396e-08	9.18635e-09	4.95334e-09	-3.46751e-09	-6.86433e-09	-5.54567e-09	-6.31641e-09	-6.8971e-10	-2.96123e-09	5.84356e-09	1.87379e-08	2.35562e-08	1.10841e-08	-6.68908e-09	-8.0438e-09	-1.39038e-08
5.2	9.60784	-3.48561e-09		9.60784	4.9	3.46785e-08				2.35616e-11	-6.25295e-09	-1.00113e-08	4.20346e-09	1.22916e-08	1.04973e-08	6.76397e-09	2.20052e-09	-4.43819e-09	6.45741e-10	1.5051e-09	1.17333e-08	-3.94618e-09	-9.92858e-09	-6.42584e-09	-5.23227e-09	-8.30295e-09	-7.58629e-09	4.35708e-09	4.41963e-09	5.83071e-10	-4.17089e-10	-6.6247e-09	-2.26078e-09	1.59804e-08	6.38187e-09	5.44358e-09	-1.41299e-09	-1.33978e-08	-3.70974e-09	-3.43047e-09	-9.40935e-09	-5.93835e-09	1.10998e-08	2.37897e-08	2.08948e-08	1.63067e-08	-1.2588e-09	-4.51195e-09	-1.4377e-08
5.2	9.64706	-2.09388e-09		9.64706	4.9	3.54481e-08				-9.1371e-09	-5.52421e-09	-4.37336e-09	1.94311e-09	1.28047e-08	8.09194e-10	1.0721e-08	-5.19833e-10	-7.59314e-09	-1.372e-09	1.25344e-08	1.28835e-08	1.53966e-09	-5.8034e-09	-6.09805e-09	-9.25141e-09	-1.3779e-08	-4.09091e-09	7.52598e-09	8.24457e-10	-4.19863e-09	9.38286e-10	-2.42835e-10	-3.92583e-09	4.17461e-09	3.00426e-09	-1.60196e-09	-4.89783e-09	-1.07987e-08	-1.81763e-09	3.70329e-09	-5.68255e-09	5.01797e-09	1.63242e-08	3.04064e-08	2.57184e-08	1.23671e-08	1.21929e-08	-3.64821e-10	-6.14929e-09
5.2	9.68627	4.13118e-09		9.68627	4.9	3.55812e-08				-6.68052e-09	6.49351e-10	1.45261e-09	5.53996e-10	8.36883e-09	6.46006e-09	8.42837e-09	2.94574e-09	-7.76751e-09	2.44779e-09	1.26319e-08	8.22047e-09	-4.63015e-09	-9.19243e-09	-9.67722e-09	-8.9687e-09	-1.55289e-08	-1.43925e-09	2.15769e-09	3.33526e-09	-8.06963e-09	3.21899e-09	2.11591e-09	-5.63091e-09	-3.53887e-09	-3.6197e-09	-3.81959e-10	-5.11031e-09	-8.58861e-09	2.07635e-09	7.87907e-10	-8.06176e-09	1.24163e-08	1.94754e-08	2.93198e-08	2.82874e-08	1.28356e-08	1.89407e-08	6.47393e-09	1.6625e-09
5.2	9.72549	1.17234e-08		9.72549	4.9	3.63143e-08				-1.31138e-09	-3.46824e-09	2.76714e-09	-1.00849e-09	2.9537e-09	5.61982e-09	-1.17589e-09	-5.35721e-10	-3.70918e-09	1.70107e-09	9.33886e-09	3.82863e-09	-4.86733e-09	-7.86096e-09	-2.70546e-09	-3.04726e-09	-1.54267e-08	-9.09117e-09	-2.03528e-10	-2.83757e-09	-8.25835e-09	2.36025e-09	2.37392e-09	-4.65027e-09	-1.02995e-08	-1.32102e-08	-4.76453e-09	-1.08222e-08	-1.28464e-08	-4.83996e-09	-8.31773e-09	-1.03e-08	6.77124e-09	1.70452e-08	1.99396e-08	2.40886e-08	1.73144e-08	1.77394e-08	1.10985e-08	5.29289e-09
5.2	9.76471	6.71639e-09		9.76471	4.9	3.49735e-08				5.51998e-09	-6.83013e-09	5.03124e-09	8.84967e-10	-1.72093e-09	3.94718e-09	-2.61562e-09	-2.04398e-09	-3.33256e-09	1.05211e-09	2.6466e-09	-5.28644e-10	-9.54458e-10	-4.61029e-09	1.22472e-09	9.55652e-09	-6.43021e-09	-2.31807e-09	6.61629e-10	-3.81945e-09	-7.23387e-09	1.01181e-11	-3.43564e-09	-3.5011e-09	-7.02781e-09	-9.10981e-09	4.62055e-09	-4.31839e-09	-1.10786e-08	-8.52015e-09	-1.13817e-08	-6.38252e-09	1.56865e-09	1.38231e-08	1.2222e-08	1.3387e-08	1.34801e-08	1.31995e-08	8.23923e-09	9.47858e-09
5.2	9.80392	-3.28984e-09		9.80392	4.9	3.32712e-08				1.23691e-10	-6.08685e-09	2.33885e-09	-4.85622e-09	2.85422e-09	3.8691e-09	3.33299e-09	-1.65247e-09	-2.60374e-09	1.0823e-10	-7.94472e-10	2.76219e-09	1.70252e-09	-5.82139e-09	1.09027e-08	1.20625e-08	5.66047e-10	4.2557e-09	4.3124e-09	-7.07595e-09	-9.55515e-09	-6.54731e-09	-1.1193e-08	-9.77377e-09	-1.19541e-08	-4.6432e-09	3.32122e-09	2.57921e-09	-3.32159e-09	-4.18112e-09	-1.32411e-08	-3.8236e-09	-2.42019e-09	-1.89837e-09	-6.75149e-09	-2.41869e-10	6.83374e-09	5.19597e-09	-9.74552e-10	7.54261e-09
5.2	9.84314	-1.421e-08		9.84314	4.9	3.33443e-08				-5.13754e-09	-4.00519e-10	-2.90311e-09	-5.52095e-09	5.98334e-09	-1.47281e-10	3.37494e-09	-3.48621e-10	1.68905e-09	7.89063e-09	-1.27764e-09	7.88106e-10	-2.98144e-11	-5.06734e-09	7.599e-09	4.138e-09	-2.52459e-09	-1.32795e-09	4.5207e-09	-3.08674e-09	-1.03878e-08	-1.1286e-08	-1.04478e-08	-6.97875e-09	-1.26066e-08	-9.14434e-09	-4.47838e-09	5.1773e-10	-3.65023e-09	2.73289e-09	-7.55117e-09	-9.87211e-09	-9.37723e-09	-8.2799e-09	-1.57493e-08	-1.53367e-08	-6.6635e-09	-1.13195e-09	-4.75694e-10	9.3047e-10
5.2	9.88235	-1.26006e-08		9.88235	4.9	3.5449e-08				7.60861e-09	6.03072e-09	-6.0746e-09	2.00103e-09	5.29187e-09	5.56355e-09	4.80725e-09	-6.92268e-10	-1.00462e-09	2.06157e-09	-6.47907e-09	2.29761e-10	2.52641e-10	-2.72416e-09	-3.24479e-09	-4.44444e-09	-9.77343e-09	-5.36403e-09	9.21347e-09	7.79323e-10	-4.40136e-09	-2.43051e-09	-5.87818e-09	-2.60539e-09	-3.74152e-09	-3.51258e-09	-6.28978e-09	1.39309e-09	-4.46192e-10	-1.66355e-09	-1.05395e-08	-1.05925e-08	-5.98587e-09	-6.83664e-09	-1.68834e-08	-1.23248e-08	-1.12459e-08	-3.3136e-09	7.75628e-10	-3.5707e-09
5.2	9.92157	-1.32491e-08		9.92157	4.9	3.49005e-08				4.74458e-09	1.95254e-09	-5.73345e-09	1.45943e-09	2.32473e-09	-8.67914e-10	7.7558e-09	-1.86347e-09	-1.23464e-09	-5.15359e-09	-7.14263e-09	-5.50816e-09	-6.4303e-09	4.60062e-10	3.55143e-09	5.01561e-09	-4.76385e-09	-1.09677e-09	9.79554e-09	2.99951e-09	8.02271e-09	1.97679e-09	4.36418e-09	6.758e-09	8.63466e-09	7.87404e-09	4.12538e-09	1.94325e-09	2.35593e-09	1.22571e-09	-5.62198e-09	-1.50011e-08	-1.37806e-09	-6.38622e-09	-1.29276e-08	-1.62707e-08	-1.15e-08	1.21736e-09	8.42363e-10	9.26661e-10
5.2	9.96078	-1.17277e-08		9.96078	4.9	3.42179e-08				-4.30967e-09	-9.42481e-09	-7.7539e-09	-3.10959e-09	1.20059e-09	-3.55553e-09	6.21156e-10	-2.07046e-09	1.76985e-09	-6.09964e-09	-6.7059e-09	-6.46619e-09	-4.92116e-09	5.39657e-09	1.26811e-08	1.18807e-08	2.27189e-09	3.18943e-09	8.31318e-09	7.76981e-09	1.2744e-08	8.61763e-09	1.33977e-08	1.75701e-08	1.86951e-08	1.45332e-08	1.38238e-08	-2.12438e-09	1.06851e-09	3.23396e-09	2.72229e-09	-9.90934e-09	1.82155e-09	1.19812e-09	-5.87903e-10	-1.61114e-08	-1.23754e-08	-5.22019e-09	2.14661e-09	3.39031e-09
5.2	10	-1.54265e-08		10	4.9	3.36157e-08
[truncated: 216 more columns]

## Sheet: Fig.4b
Experiment Number	Film Length (μm）
before	0
1st	18.927
cleaned	0
2nd	19.067
cleaned	0
3rd	19.022
cleaned	0
4th	18.675
cleaned	0
5th	19.0657
cleaned	0
6th	19.699
cleaned	0
7th	18.574
cleaned	0
8th	19.366
cleaned	0
9th	19.996
cleaned	0
10th	18.2114

## Sheet: Fig. 4c
IBFW			Optofluidic			Temperature gradient
Line Width (μm)	Thickness (μm)		Line Width (μm)	Thickness (μm)		Line Width (μm)	Thickness (μm)
0.12	0.04		287	1		27.1	5
0.1	0.03		272.5	1		31.543	5
0.09	0.02		100	1		34.286	5

## Sheet: Fig. 4d
IBFW			Optofluidic			Temperature gradient
Line Width (μm)	Corner Radius (μm)		Line Width (μm)	Corner Radius (μm)		Line Width (μm)	Corner Radius (μm)
1	0.227		281.081	41.4285		29.612	20.659
1	0.106		284.685	44.2855		27.099	21.1595
5	0.063		273.874	32.857		31.135	21.1595
			263.063	45.7145		33.441	20.5795
			273.874	41.0714		32.865	37.971
						38.631	21.1595
						31.712	20.8695

## Sheet: Fig. 4e
IBFW				Optofluidic			Temperature gradient
Film Length (μm)	Err of film length	Velocity (μm/s)		Film Length (μm)	Velocity (μm/s)		Film Length (μm)	Velocity (μm/s)
2.7175	0.56112	16.6667		5.891	0.4317		535.316	0.37139
3.634	0.27635	4.16667					505.576	0.36563
5.77025	0.38207	2.27273					431.227	0.32567
10.9948	1.50435	1.5625					371.747	0.2949
19.9373	1.61691	1.35135					312.268	0.2598
							252.788	0.2211
							208.178	0.19279
							148.699	0.14562
							89.2193	0.09269
							89.2193	0.09924
							59.4796	0.07078
							29.6913	0.03798

## Sheet: Fig. 4f
IBFW			Optofluidic Ref. 23			Temperature gradient Ref. 24			Spider silk Ref. 18			Seabird beak Ref. 16			Free energy ratio
Film thickness (m)	Cornor radius (m)		Film thickness (m)	Cornor radius (m)		Film thickness (m)	Cornor radius (m)		Film thickness (m)	Cornor radius (m)		Film thickness (m)	Cornor radius (m)		Volumetric energy %	Interfacial energy %	Overlapping energy %
3.523e-08	2.27e-08		2e-06	4.107e-05		5e-06	2.0659e-05		1.04e-05	3.43e-05		0.00023	0.00023		1.47987e-20	1.28696e-07	1
2.687e-08	1.69e-07		2e-06	4.43e-05		5e-06	2.11595e-05		9e-06	1.7e-05		0.00046	0.00046		4.76167e-19	1.03524e-06	1
3.903e-08	5.36e-07		2e-06	3.2857e-05		5e-06	2.11595e-05		1.04e-05	1.79e-05		0.00067	0.0006		3.63591e-18	3.51328e-06	1
1.869e-08	6.3e-09		2e-06	4.57e-05		5e-06	2.05795e-05		1.94e-05	4.1e-05		0.00033	0.00033		1.54069e-17	8.37411e-06	0.99999
						5e-06	3.7971e-05					0.001	0.0008		4.7281e-17	1.64471e-05	0.99998
						5e-06	2.11595e-05								1.18311e-16	2.85801e-05	0.99997
						5e-06	2.08695e-05								2.57158e-16	4.56401e-05	0.99995
															5.04211e-16	6.85133e-05	0.99993
															9.1377e-16	9.81057e-05	0.9999
															1.55631e-15	0.000135344	0.99986
															2.5208e-15	0.000181174	0.99982
															3.91715e-15	0.000236564	0.99976
															5.87863e-15	0.000302504	0.9997
															8.56453e-15	0.000380005	0.99962
															1.21627e-14	0.000470099	0.99953
															1.68924e-14	0.000573843	0.99943
															2.30069e-14	0.000692314	0.99931
															3.07968e-14	0.000826613	0.99917
															4.05924e-14	0.000977866	0.99902
															5.27673e-14	0.00115	0.99885
															6.77413e-14	0.00134	0.99866
															8.59837e-14	0.00154	0.99846
															1.08017e-13	0.00178	0.99822
															1.34418e-13	0.00203	0.99797
															1.65827e-13	0.00231	0.99769
															2.02944e-13	0.00261	0.99739
															2.46538e-13	0.00294	0.99706
															2.97447e-13	0.0033	0.9967
															3.56586e-13	0.00369	0.99631
															4.24946e-13	0.00411	0.99589
															5.03602e-13	0.00456	0.99544
															5.93714e-13	0.00504	0.99496
															6.96535e-13	0.00556	0.99444
															8.1341e-13	0.00612	0.99388
															9.45786e-13	0.00671	0.99329
															1.09521e-12	0.00735	0.99265
															1.26334e-12	0.00803	0.99197
															1.45194e-12	0.00874	0.99126
															1.6629e-12	0.00951	0.99049
															1.89822e-12	0.01032	0.98968
															2.16003e-12	0.01117	0.98883
															2.4506e-12	0.01208	0.98792
															2.77231e-12	0.01304	0.98696
															3.1277e-12	0.01405	0.98595
															3.51945e-12	0.01511	0.98489
															3.95038e-12	0.01624	0.98376
															4.42346e-12	0.01741	0.98259
															4.94183e-12	0.01865	0.98135
															5.50877e-12	0.01995	0.98005
															6.12773e-12	0.02132	0.97868
															6.80235e-12	0.02274	0.97726
															7.53641e-12	0.02424	0.97576
															8.33388e-12	0.0258	0.9742
															9.19891e-12	0.02743	0.97257
															1.01358e-11	0.02914	0.97086
															1.11491e-11	0.03092	0.96908
															1.22436e-11	0.03277	0.96723
															1.3424e-11	0.0347	0.9653
															1.46955e-11	0.03671	0.96329
															1.60633e-11	0.0388	0.9612
															1.7533e-11	0.04098	0.95902
															1.91102e-11	0.04323	0.95677
															2.08008e-11	0.04558	0.95442
															2.26108e-11	0.04801	0.95199
															2.45465e-11	0.05052	0.94948
															2.66144e-11	0.05313	0.94687
															2.88211e-11	0.05583	0.94417
															3.11736e-11	0.05863	0.94137
															3.36787e-11	0.06152	0.93848
															3.63439e-11	0.0645	0.9355
															3.91765e-11	0.06759	0.93241
															4.21842e-11	0.07077	0.92923
															4.53747e-11	0.07405	0.92595
															4.87561e-11	0.07743	0.92257
															5.23364e-11	0.08091	0.91909
															5.61241e-11	0.0845	0.9155
															6.01275e-11	0.08819	0.91181
															6.43553e-11	0.09199	0.90801
															6.88163e-11	0.09589	0.90411
															7.35193e-11	0.0999	0.9001
															7.84735e-11	0.10401	0.89599
															8.36878e-11	0.10824	0.89176
															8.91717e-11	0.11257	0.88743
															9.49344e-11	0.11701	0.88299
															1.00985e-10	0.12155	0.87845
															1.07334e-10	0.12621	0.87379
															1.1399e-10	0.13097	0.86903
															1.20963e-10	0.13584	0.86416
															1.28263e-10	0.14082	0.85918
															1.35898e-10	0.14591	0.85409
															1.4388e-10	0.1511	0.8489
															1.52217e-10	0.1564	0.8436
															1.60919e-10	0.1618	0.8382
															1.69996e-10	0.16731	0.83269
															1.79456e-10	0.17292	0.82708
															1.8931e-10	0.17864	0.82136
															1.99567e-10	0.18445	0.81555
															2.10236e-10	0.19037	0.80963
															2.21326e-10	0.19638	0.80362
															2.32846e-10	0.20249	0.79751
															2.44804e-10	0.2087	0.7913
															2.5721e-10	0.215	0.785
															2.70071e-10	0.22138	0.77862
															2.83396e-10	0.22786	0.77214
															2.97192e-10	0.23442	0.76558
															3.11468e-10	0.24107	0.75893
															3.2623e-10	0.2478	0.7522
															3.41486e-10	0.25461	0.74539
															3.57243e-10	0.26149	0.73851
															3.73506e-10	0.26844	0.73156
															3.90283e-10	0.27547	0.72453
															4.07578e-10	0.28256	0.71744
															4.25398e-10	0.28972	0.71028
															4.43748e-10	0.29694	0.70306
															4.62632e-10	0.30422	0.69578
															4.82055e-10	0.31155	0.68845
															5.02021e-10	0.31893	0.68107
															5.22533e-10	0.32636	0.67364
															5.43595e-10	0.33383	0.66617
															5.6521e-10	0.34134	0.65866
															5.8738e-10	0.34889	0.65111
															6.10106e-10	0.35647	0.64353
															6.33391e-10	0.36409	0.63591
															6.57237e-10	0.37172	0.62828
															6.81642e-10	0.37938	0.62062
															7.06609e-10	0.38706	0.61294
															7.32137e-10	0.39475	0.60525
															7.58226e-10	0.40246	0.59754
															7.84874e-10	0.41017	0.58983
															8.12081e-10	0.41788	0.58212
															8.39846e-10	0.4256	0.5744
															8.68165e-10	0.43331	0.56669
															8.97038e-10	0.44101	0.55899
															9.26461e-10	0.4487	0.5513
															9.56431e-10	0.45638	0.54362
															9.86946e-10	0.46404	0.53596
															1.018e-09	0.47168	0.52832
															1.04959e-09	0.4793	0.5207
															1.08172e-09	0.48688	0.51312
															1.11437e-09	0.49444	0.50556
															1.14754e-09	0.50196	0.49804
															1.18123e-09	0.50945	0.49055
															1.21544e-09	0.5169	0.4831
															1.25015e-09	0.5243	0.4757
															1.28537e-09	0.53166	0.46834
															1.32108e-09	0.53897	0.46103
															1.35728e-09	0.54623	0.45377
															1.39396e-09	0.55344	0.44656
															1.43112e-09	0.56059	0.43941
															1.46875e-09	0.56769	0.43231
															1.50684e-09	0.57472	0.42528
															1.5454e-09	0.58169	0.41831
															1.5844e-09	0.5886	0.4114
															1.62384e-09	0.59545	0.40455
															1.66373e-09	0.60223	0.39777
															1.70404e-09	0.60894	0.39106
															1.74477e-09	0.61558	0.38442
															1.78592e-09	0.62214	0.37786
															1.82748e-09	0.62864	0.37136
															1.86944e-09	0.63506	0.36494
															1.91179e-09	0.6414	0.3586
															1.95454e-09	0.64767	0.35233
															1.99766e-09	0.65387	0.34613
															2.04115e-09	0.65998	0.34002
															2.08502e-09	0.66601	0.33399
															2.12924e-09	0.67197	0.32803
															2.17381e-09	0.67785	0.32215
															2.21873e-09	0.68364	0.31636
															2.26399e-09	0.68936	0.31064
															2.30959e-09	0.69499	0.30501
															2.35551e-09	0.70054	0.29946
															2.40175e-09	0.70601	0.29399
															2.44831e-09	0.7114	0.2886
															2.49518e-09	0.71671	0.28329
															2.54234e-09	0.72194	0.27806
															2.58981e-09	0.72708	0.27292
															2.63757e-09	0.73215	0.26785
															2.68561e-09	0.73713	0.26287
															2.73393e-09	0.74203	0.25797
															2.78253e-09	0.74686	0.25314
															2.8314e-09	0.7516	0.2484
															2.88053e-09	0.75626	0.24374
															2.92993e-09	0.76085	0.23915
															2.97957e-09	0.76535	0.23465
															3.02948e-09	0.76978	0.23022
															3.07962e-09	0.77413	0.22587
															3.13001e-09	0.7784	0.2216
															3.18064e-09	0.7826	0.2174
															3.23151e-09	0.78673	0.21327
															3.2826e-09	0.79078	0.20922
															3.33392e-09	0.79475	0.20525
															3.38547e-09	0.79865	0.20135
															3.43723e-09	0.80248	0.19752
															3.48922e-09	0.80624	0.19376
															3.54141e-09	0.80993	0.19007
															3.59382e-09	0.81355	0.18645
															3.64644e-09	0.81711	0.18289
															3.69926e-09	0.82059	0.17941
															3.75228e-09	0.82401	0.17599
															3.80551e-09	0.82736	0.17264
															3.85893e-09	0.83065	0.16935
															3.91255e-09	0.83387	0.16613
															3.96636e-09	0.83703	0.16297
															4.02037e-09	0.84013	0.15987
															4.07456e-09	0.84317	0.15683
															4.12894e-09	0.84615	0.15385
															4.18351e-09	0.84907	0.15093
															4.23827e-09	0.85193	0.14807
															4.29321e-09	0.85474	0.14526
															4.34833e-09	0.85748	0.14252
															4.40363e-09	0.86018	0.13982
															4.45912e-09	0.86282	0.13718
															4.51478e-09	0.86541	0.13459
															4.57062e-09	0.86794	0.13206
															4.62664e-09	0.87042	0.12958
															4.68283e-09	0.87286	0.12714
															4.7392e-09	0.87524	0.12476
															4.79575e-09	0.87758	0.12242
															4.85247e-09	0.87987	0.12013
															4.90936e-09	0.88211	0.11789
															4.96643e-09	0.88431	0.11569
															5.02367e-09	0.88646	0.11354
															5.08109e-09	0.88857	0.11143
															5.13868e-09	0.89063	0.10937
															5.19644e-09	0.89265	0.10735
															5.25437e-09	0.89464	0.10536
															5.31248e-09	0.89658	0.10342
															5.37076e-09	0.89848	0.10152
															5.42921e-09	0.90034	0.09966
															5.48784e-09	0.90217	0.09783
															5.54664e-09	0.90396	0.09604
															5.60561e-09	0.90571	0.09429
															5.66476e-09	0.90743	0.09257
															5.72408e-09	0.90911	0.09089
															5.78357e-09	0.91076	0.08924
															5.84325e-09	0.91237	0.08763
															5.90309e-09	0.91396	0.08604
															5.96311e-09	0.91551	0.08449
															6.02331e-09	0.91703	0.08297
															6.08369e-09	0.91852	0.08148
															6.14424e-09	0.91998	0.08002
															6.20497e-09	0.92141	0.07859
															6.26588e-09	0.92281	0.07719
															6.32697e-09	0.92418	0.07582
															6.38824e-09	0.92553	0.07447
															6.44969e-09	0.92685	0.07315
															6.51133e-09	0.92815	0.07185
															6.57314e-09	0.92942	0.07058
															6.63514e-09	0.93067	0.06933
															6.69732e-09	0.93189	0.06811
															6.75969e-09	0.93309	0.06691
															6.82224e-09	0.93426	0.06574
															6.88498e-09	0.93542	0.06458
															6.94791e-09	0.93655	0.06345
															7.01103e-09	0.93766	0.06234
															7.07433e-09	0.93875	0.06125
															7.13783e-09	0.93982	0.06018
															7.20152e-09	0.94086	0.05914
															7.2654e-09	0.94189	0.05811
															7.32947e-09	0.94291	0.05709
															7.39374e-09	0.9439	0.0561
															7.4582e-09	0.94487	0.05513
															7.52286e-09	0.94583	0.05417
															7.58771e-09	0.94677	0.05323
															7.65277e-09	0.9477	0.0523
															7.71802e-09	0.9486	0.0514
															7.78347e-09	0.9495	0.0505
															7.84913e-09	0.95037	0.04963
															7.91498e-09	0.95124	0.04876
															7.98104e-09	0.95208	0.04792
															8.04731e-09	0.95292	0.04708
															8.11378e-09	0.95374	0.04626
															8.18045e-09	0.95454	0.04546
															8.24734e-09	0.95533	0.04467
															8.31411e-09	0.95608	0.04392
															8.38104e-09	0.9568	0.0432
															8.44817e-09	0.95752	0.04248
															8.51548e-09	0.95821	0.04179
															8.58299e-09	0.9589	0.0411
															8.65068e-09	0.95957	0.04043
															8.71857e-09	0.96023	0.03977
															8.78665e-09	0.96088	0.03912
															8.85491e-09	0.96151	0.03849
															8.92338e-09	0.96213	0.03787
															8.99203e-09	0.96274	0.03726
															9.06087e-09	0.96334	0.03666
															9.12991e-09	0.96393	0.03607
															9.19915e-09	0.96451	0.03549
															9.26858e-09	0.96507	0.03493
															9.3382e-09	0.96563	0.03437
															9.40802e-09	0.96617	0.03383
															9.47803e-09	0.96671	0.03329
															9.54824e-09	0.96723	0.03277
															9.61864e-09	0.96775	0.03225
															9.68925e-09	0.96825	0.03175
															9.76004e-09	0.96875	0.03125
															9.83104e-09	0.96924	0.03076
															9.90224e-09	0.96971	0.03029
															9.97363e-09	0.97018	0.02982
															1.00452e-08	0.97064	0.02936
															1.0117e-08	0.9711	0.0289
															1.0189e-08	0.97154	0.02846
															1.02612e-08	0.97198	0.02802
															1.03336e-08	0.9724	0.0276
															1.04062e-08	0.97282	0.02718
															1.0479e-08	0.97324	0.02676
															1.0552e-08	0.97364	0.02636
															1.06252e-08	0.97404	0.02596
															1.06986e-08	0.97443	0.02557
															1.07722e-08	0.97482	0.02518
															1.0846e-08	0.97519	0.02481
															1.092e-08	0.97556	0.02444
															1.09942e-08	0.97593	0.02407
															1.10686e-08	0.97628	0.02372
															1.11432e-08	0.97664	0.02336
															1.12181e-08	0.97698	0.02302
															1.12931e-08	0.97732	0.02268
															1.13683e-08	0.97765	0.02235
															1.14438e-08	0.97798	0.02202
															1.15194e-08	0.9783	0.0217
															1.15953e-08	0.97862	0.02138
															1.16713e-08	0.97893	0.02107
															1.17476e-08	0.97923	0.02077
															1.18241e-08	0.97953	0.02047
															1.19007e-08	0.97983	0.02017
															1.19776e-08	0.98012	0.01988
															1.20547e-08	0.9804	0.0196
															1.2132e-08	0.98068	0.01932
															1.22095e-08	0.98096	0.01904
															1.22873e-08	0.98123	0.01877
															1.23652e-08	0.98149	0.01851
															1.24433e-08	0.98176	0.01824
															1.25217e-08	0.98201	0.01799
															1.26003e-08	0.98227	0.01773
															1.2679e-08	0.98251	0.01749
															1.2758e-08	0.98276	0.01724
															1.28372e-08	0.983	0.017
															1.29166e-08	0.98324	0.01676
															1.29962e-08	0.98347	0.01653
															1.30761e-08	0.9837	0.0163
															1.31561e-08	0.98392	0.01608
															1.32363e-08	0.98414	0.01586
															1.33168e-08	0.98436	0.01564
															1.33975e-08	0.98458	0.01542
															1.34784e-08	0.98479	0.01521
															1.35595e-08	0.98499	0.01501
															1.36408e-08	0.9852	0.0148
															1.37223e-08	0.9854	0.0146
															1.38041e-08	0.9856	0.0144
															1.3886e-08	0.98579	0.01421
															1.39682e-08	0.98598	0.01402
															1.40506e-08	0.98617	0.01383
															1.41332e-08	0.98635	0.01365
															1.4216e-08	0.98654	0.01346
															1.4299e-08	0.98672	0.01328
															1.43822e-08	0.98689	0.01311
															1.44657e-08	0.98707	0.01293
															1.45494e-08	0.98724	0.01276
															1.46333e-08	0.9874	0.0126
															1.47174e-08	0.98757	0.01243
															1.48017e-08	0.98773	0.01227
															1.48862e-08	0.98789	0.01211
															1.4971e-08	0.98805	0.01195
															1.5056e-08	0.98821	0.01179
															1.51411e-08	0.98836	0.01164
															1.52265e-08	0.98851	0.01149
															1.53122e-08	0.98866	0.01134
															1.5398e-08	0.98881	0.01119
															1.54841e-08	0.98895	0.01105
															1.55703e-08	0.98909	0.01091
															1.56568e-08	0.98923	0.01077
															1.57435e-08	0.98937	0.01063
															1.58304e-08	0.98951	0.01049
															1.59176e-08	0.98964	0.01036
															1.6005e-08	0.98977	0.01023
															1.60925e-08	0.9899	0.0101
															1.61803e-08	0.99003	0.00997
															1.62683e-08	0.99015	0.00985
															1.63566e-08	0.99028	0.00972
															1.6445e-08	0.9904	0.0096
															1.65337e-08	0.99052	0.00948
															1.66226e-08	0.99064	0.00936
															1.67117e-08	0.99075	0.00925
															1.6801e-08	0.99087	0.00913
															1.68906e-08	0.99098	0.00902
															1.69804e-08	0.99109	0.00891
															1.70704e-08	0.99121	0.00879
															1.71606e-08	0.99131	0.00869
															1.7251e-08	0.99142	0.00858
															1.73417e-08	0.99153	0.00847
															1.74325e-08	0.99163	0.00837
															1.75236e-08	0.99173	0.00827
															1.76149e-08	0.99183	0.00817
															1.77065e-08	0.99193	0.00807
															1.77982e-08	0.99203	0.00797
															1.78902e-08	0.99213	0.00787
															1.79824e-08	0.99222	0.00778
															1.80748e-08	0.99232	0.00768
															1.81674e-08	0.99241	0.00759
															1.82603e-08	0.9925	0.0075
															1.83534e-08	0.99259	0.00741
															1.84467e-08	0.99268	0.00732
															1.85402e-08	0.99277	0.00723
															1.86339e-08	0.99285	0.00715
															1.87279e-08	0.99294	0.00706
															1.88221e-08	0.99302	0.00698
															1.89165e-08	0.9931	0.0069
															1.90111e-08	0.99318	0.00682
															1.9106e-08	0.99327	0.00673
															1.9201e-08	0.99334	0.00666
															1.92963e-08	0.99342	0.00658
															1.93919e-08	0.9935	0.0065
															1.94876e-08	0.99358	0.00642
															1.95836e-08	0.99365	0.00635
															1.96797e-08	0.99372	0.00628
															1.97761e-08	0.9938	0.0062
															1.98728e-08	0.99387	0.00613
															1.99696e-08	0.99394	0.00606
															2.00667e-08	0.99401	0.00599
															2.0164e-08	0.99408	0.00592
															2.02615e-08	0.99415	0.00585
															2.03593e-08	0.99421	0.00579
															2.04572e-08	0.99428	0.00572
															2.05554e-08	0.99435	0.00565
															2.06538e-08	0.99441	0.00559
															2.07525e-08	0.99447	0.00553
															2.08513e-08	0.99454	0.00546
															2.09504e-08	0.9946	0.0054
															2.10497e-08	0.99466	0.00534
															2.11492e-08	0.99472	0.00528
															2.1249e-08	0.99478	0.00522
															2.1349e-08	0.99484	0.00516
															2.14492e-08	0.9949	0.0051
															2.15496e-08	0.99495	0.00505
															2.16502e-08	0.99501	0.00499
															2.17511e-08	0.99506	0.00494
															2.18522e-08	0.99512	0.00488
															2.19535e-08	0.99517	0.00483
															2.20551e-08	0.99523	0.00477
															2.21568e-08	0.99528	0.00472
															2.22588e-08	0.99533	0.00467
															2.2361e-08	0.99538	0.00462
															2.24635e-08	0.99543	0.00457
															2.25661e-08	0.99548	0.00452
															2.2669e-08	0.99553	0.00447
															2.27721e-08	0.99558	0.00442
															2.28754e-08	0.99563	0.00437
															2.2979e-08	0.99568	0.00432
															2.30828e-08	0.99572	0.00428
															2.31868e-08	0.99577	0.00423
															2.3291e-08	0.99581	0.00419
															2.33955e-08	0.99586	0.00414
															2.35001e-08	0.9959	0.0041
															2.3605e-08	0.99595	0.00405
															2.37102e-08	0.99599	0.00401
															2.38155e-08	0.99603	0.00397
															2.39211e-08	0.99607	0.00393
															2.40269e-08	0.99611	0.00389
															2.41329e-08	0.99616	0.00384
															2.42392e-08	0.9962	0.0038
															2.43456e-08	0.99624	0.00376
															2.44523e-08	0.99627	0.00373
															2.45592e-08	0.99631	0.00369
															2.46664e-08	0.99635	0.00365
															2.47738e-08	0.99639	0.00361
															2.48814e-08	0.99643	0.00357
															2.49892e-08	0.99646	0.00354
															2.50972e-08	0.9965	0.0035
															2.52055e-08	0.99653	0.00347
															2.5314e-08	0.99657	0.00343
															2.54227e-08	0.9966	0.0034
															2.55316e-08	0.99664	0.00336
															2.56408e-08	0.99667	0.00333
															2.57502e-08	0.99671	0.00329
															2.58598e-08	0.99674	0.00326
															2.59697e-08	0.99677	0.00323
															2.60797e-08	0.9968	0.0032
															2.619e-08	0.99683	0.00317
															2.63005e-08	0.99687	0.00313
															2.64113e-08	0.9969	0.0031
															2.65222e-08	0.99693	0.00307
															2.66334e-08	0.99696	0.00304
															2.67448e-08	0.99699	0.00301
															2.68565e-08	0.99701	0.00299
															2.69684e-08	0.99704	0.00296
															2.70804e-08	0.99707	0.00293
															2.71928e-08	0.9971	0.0029
															2.73053e-08	0.99713	0.00287
															2.74181e-08	0.99715	0.00285
															2.75311e-08	0.99718	0.00282
															2.76443e-08	0.99721	0.00279
															2.77577e-08	0.99723	0.00277
															2.78714e-08	0.99726	0.00274
															2.79853e-08	0.99728	0.00272
															2.80994e-08	0.99731	0.00269
															2.82137e-08	0.99733	0.00267
															2.83283e-08	0.99736	0.00264
															2.84431e-08	0.99738	0.00262
															2.85581e-08	0.9974	0.0026
															2.86733e-08	0.99743	0.00257
															2.87888e-08	0.99745	0.00255
															2.89045e-08	0.99747	0.00253
															2.90204e-08	0.99749	0.00251
															2.91366e-08	0.99752	0.00248
															2.9253e-08	0.99754	0.00246
															2.93697e-08	0.99757	0.00243
															2.94866e-08	0.99759	0.00241
															2.96037e-08	0.99761	0.00239
															2.9721e-08	0.99763	0.00237
															2.98386e-08	0.99766	0.00234
															2.99564e-08	0.99768	0.00232
															3.00744e-08	0.9977	0.0023
															3.01926e-08	0.99772	0.00228
															3.03111e-08	0.99774	0.00226
															3.04298e-08	0.99776	0.00224
															3.05487e-08	0.99778	0.00222
															3.06679e-08	0.9978	0.0022
															3.07872e-08	0.99782	0.00218
															3.09068e-08	0.99784	0.00216
															3.10267e-08	0.99786	0.00214
															3.11467e-08	0.99788	0.00212
															3.1267e-08	0.9979	0.0021
															3.13875e-08	0.99792	0.00208
															3.15083e-08	0.99794	0.00206
															3.16293e-08	0.99796	0.00204
															3.17505e-08	0.99798	0.00202
															3.18719e-08	0.998	0.002
															3.19935e-08	0.99802	0.00198
															3.21154e-08	0.99803	0.00197
															3.22375e-08	0.99805	0.00195
															3.23599e-08	0.99807	0.00193
															3.24824e-08	0.99809	0.00191
															3.26052e-08	0.9981	0.0019
															3.27282e-08	0.99812	0.00188
															3.28515e-08	0.99814	0.00186
															3.29749e-08	0.99815	0.00185
															3.30986e-08	0.99817	0.00183
															3.32226e-08	0.99819	0.00181
															3.33467e-08	0.9982	0.0018
															3.34711e-08	0.99822	0.00178
															3.35957e-08	0.99823	0.00177
															3.37206e-08	0.99825	0.00175
															3.38456e-08	0.99827	0.00173
															3.39709e-08	0.99828	0.00172
															3.40965e-08	0.9983	0.0017
															3.42222e-08	0.99831	0.00169
															3.43482e-08	0.99833	0.00167
															3.44744e-08	0.99834	0.00166
															3.46008e-08	0.99835	0.00165
															3.47275e-08	0.99837	0.00163
															3.48544e-08	0.99838	0.00162
															3.49815e-08	0.9984	0.0016
															3.51088e-08	0.99841	0.00159
															3.52364e-08	0.99842	0.00158
															3.53642e-08	0.99844	0.00156
															3.54922e-08	0.99845	0.00155
															3.56205e-08	0.99846	0.00154
															3.5749e-08	0.99848	0.00152
															3.58777e-08	0.99849	0.00151
															3.60067e-08	0.9985	0.0015
															3.61358e-08	0.99852	0.00148
															3.62652e-08	0.99853	0.00147
															3.63949e-08	0.99854	0.00146
															3.65247e-08	0.99855	0.00145
															3.66548e-08	0.99857	0.00143
															3.67851e-08	0.99858	0.00142
															3.69156e-08	0.99859	0.00141
															3.70464e-08	0.9986	0.0014
															3.71774e-08	0.99861	0.00139
															3.73086e-08	0.99863	0.00137
															3.74401e-08	0.99864	0.00136
															3.75718e-08	0.99865	0.00135
															3.77037e-08	0.99866	0.00134
															3.78358e-08	0.99867	0.00133
															3.79682e-08	0.99868	0.00132
															3.81008e-08	0.99869	0.00131
															3.82336e-08	0.9987	0.0013
															3.83667e-08	0.99871	0.00129
															3.84999e-08	0.99873	0.00127
															3.86334e-08	0.99874	0.00126
															3.87672e-08	0.99875	0.00125
															3.89011e-08	0.99876	0.00124
															3.90353e-08	0.99877	0.00123
															3.91698e-08	0.99878	0.00122
															3.93044e-08	0.99879	0.00121
															3.94393e-08	0.9988	0.0012
															3.95744e-08	0.99881	0.00119
															3.97097e-08	0.99882	0.00118
															3.98453e-08	0.99883	0.00117
															3.99811e-08	0.99884	0.00116
															4.01171e-08	0.99884	0.00116
															4.02534e-08	0.99885	0.00115
															4.03898e-08	0.99886	0.00114
															4.05266e-08	0.99887	0.00113
															4.06635e-08	0.99888	0.00112
															4.08007e-08	0.99889	0.00111
															4.0938e-08	0.9989	0.0011
															4.10757e-08	0.99891	0.00109
															4.12135e-08	0.99892	0.00108
															4.13516e-08	0.99893	0.00107
															4.14899e-08	0.99893	0.00107
															4.16284e-08	0.99894	0.00106
															4.17672e-08	0.99895	0.00105
															4.19062e-08	0.99896	0.00104
															4.20454e-08	0.99897	0.00103
															4.21849e-08	0.99898	0.00102
															4.23246e-08	0.99898	0.00102
															4.24645e-08	0.99899	0.00101
															4.26046e-08	0.999	0.001
															4.2745e-08	0.99901	0.000993058
															4.28856e-08	0.99901	0.000985303
															4.30264e-08	0.99902	0.000977622
															4.31674e-08	0.99903	0.000970014
															4.33087e-08	0.99904	0.000962477
															4.34502e-08	0.99904	0.000955012
															4.3592e-08	0.99905	0.000947616
															4.37339e-08	0.99906	0.00094029
															4.38761e-08	0.99907	0.000933033
															4.40186e-08	0.99907	0.000925844
															4.41612e-08	0.99908	0.000918722
															4.43041e-08	0.99909	0.000911667
															4.44472e-08	0.9991	0.000904677
															4.45906e-08	0.9991	0.000897752
															4.47341e-08	0.99911	0.000890892
															4.48779e-08	0.99912	0.000884095
															4.50219e-08	0.99912	0.000877362
															4.51662e-08	0.99913	0.00087069
															4.53107e-08	0.99914	0.00086408
															4.54554e-08	0.99914	0.000857531
															4.56003e-08	0.99915	0.000851042
															4.57455e-08	0.99916	0.000844613
															4.58909e-08	0.99916	0.000838242
															4.60365e-08	0.99917	0.00083193
															4.61824e-08	0.99917	0.000825676
															4.63285e-08	0.99918	0.000819479
															4.64748e-08	0.99919	0.000813338
															4.66214e-08	0.99919	0.000807253
															4.67681e-08	0.9992	0.000801223
															4.69151e-08	0.9992	0.000795248
															4.70624e-08	0.99921	0.000789328
															4.72098e-08	0.99922	0.00078346
															4.73575e-08	0.99922	0.000777646
															4.75054e-08	0.99923	0.000771884
															4.76536e-08	0.99923	0.000766173
															4.7802e-08	0.99924	0.000760514
															4.79506e-08	0.99925	0.000754906
															4.80994e-08	0.99925	0.000749348
															4.82485e-08	0.99926	0.00074384
															4.83978e-08	0.99926	0.000738381
															4.85473e-08	0.99927	0.00073297
															4.8697e-08	0.99927	0.000727608
															4.8847e-08	0.99928	0.000722293
															4.89972e-08	0.99928	0.000717026
															4.91477e-08	0.99929	0.000711805
															4.92983e-08	0.99929	0.00070663
															4.94492e-08	0.9993	0.000701501
															4.96004e-08	0.9993	0.000696417
															4.97517e-08	0.99931	0.000691378
															4.99033e-08	0.99931	0.000686383
															5.00551e-08	0.99932	0.000681432
															5.02072e-08	0.99932	0.000676524
															5.03594e-08	0.99933	0.00067166
															5.05119e-08	0.99933	0.000666837
															5.06647e-08	0.99934	0.000662057
															5.08176e-08	0.99934	0.000657319
															5.09708e-08	0.99935	0.000652621
															5.11242e-08	0.99935	0.000647965
															5.12779e-08	0.99936	0.000643348
															5.14318e-08	0.99936	0.000638772
															5.15859e-08	0.99937	0.000634235
															5.17402e-08	0.99937	0.000629738
															5.18948e-08	0.99937	0.000625279
															5.20496e-08	0.99938	0.000620858
															5.22046e-08	0.99938	0.000616476
															5.23598e-08	0.99939	0.000612131
															5.25153e-08	0.99939	0.000607823
															5.2671e-08	0.9994	0.000603552
															5.2827e-08	0.9994	0.000599317
															5.29831e-08	0.9994	0.000595119
															5.31395e-08	0.99941	0.000590956
															5.32962e-08	0.99941	0.000586829
															5.3453e-08	0.99942	0.000582737
															5.36101e-08	0.99942	0.000578679
															5.37674e-08	0.99943	0.000574656
															5.3925e-08	0.99943	0.000570667
															5.40827e-08	0.99943	0.000566711
															5.42408e-08	0.99944	0.000562789
															5.4399e-08	0.99944	0.000558899
															5.45574e-08	0.99944	0.000555043
															5.47161e-08	0.99945	0.000551218
															5.48751e-08	0.99945	0.000547426
															5.50342e-08	0.99946	0.000543665
															5.51936e-08	0.99946	0.000539936
															5.53532e-08	0.99946	0.000536238
															5.5513e-08	0.99947	0.000532571
															5.56731e-08	0.99947	0.000528934
															5.58334e-08	0.99947	0.000525327
															5.59939e-08	0.99948	0.00052175
															5.61547e-08	0.99948	0.000518203
															5.63157e-08	0.99949	0.000514685
															5.64769e-08	0.99949	0.000511197
															5.66383e-08	0.99949	0.000507736
															5.68e-08	0.9995	0.000504305
															5.69619e-08	0.9995	0.000500901
															5.7124e-08	0.9995	0.000497526
															5.72864e-08	0.99951	0.000494178
															5.7449e-08	0.99951	0.000490857
															5.76118e-08	0.99951	0.000487564
															5.77748e-08	0.99952	0.000484298
															5.79381e-08	0.99952	0.000481058
															5.81016e-08	0.99952	0.000477844
															5.82654e-08	0.99953	0.000474657
															5.84293e-08	0.99953	0.000471495
															5.85935e-08	0.99953	0.000468359
															5.87579e-08	0.99953	0.000465248
															5.89226e-08	0.99954	0.000462163
															5.90875e-08	0.99954	0.000459102
															5.92526e-08	0.99954	0.000456066
															5.94179e-08	0.99955	0.000453055
															5.95835e-08	0.99955	0.000450067
															5.97493e-08	0.99955	0.000447104
															5.99153e-08	0.99956	0.000444164
															6.00816e-08	0.99956	0.000441248
															6.02481e-08	0.99956	0.000438355
															6.04148e-08	0.99956	0.000435485
															6.05818e-08	0.99957	0.000432638
															6.07489e-08	0.99957	0.000429813
															6.09164e-08	0.99957	0.000427011
															6.1084e-08	0.99958	0.000424232
															6.12519e-08	0.99958	0.000421474
															6.142e-08	0.99958	0.000418738
															6.15883e-08	0.99958	0.000416024
															6.17568e-08	0.99959	0.000413331
															6.19256e-08	0.99959	0.000410659
															6.20946e-08	0.99959	0.000408008
															6.22639e-08	0.99959	0.000405378
															6.24333e-08	0.9996	0.000402769
															6.26031e-08	0.9996	0.00040018
															6.2773e-08	0.9996	0.000397611
															6.29431e-08	0.9996	0.000395063
															6.31135e-08	0.99961	0.000392534
															6.32842e-08	0.99961	0.000390025
															6.3455e-08	0.99961	0.000387535
															6.36261e-08	0.99961	0.000385065
															6.37974e-08	0.99962	0.000382614
															6.39689e-08	0.99962	0.000380182
															6.41407e-08	0.99962	0.000377769
															6.43127e-08	0.99962	0.000375374
															6.44849e-08	0.99963	0.000372998
															6.46574e-08	0.99963	0.00037064
															6.48301e-08	0.99963	0.0003683
															6.5003e-08	0.99963	0.000365978
															6.51761e-08	0.99964	0.000363674
															6.53495e-08	0.99964	0.000361388
															6.55231e-08	0.99964	0.000359119
															6.56969e-08	0.99964	0.000356868
															6.5871e-08	0.99965	0.000354633
															6.60453e-08	0.99965	0.000352416
															6.62198e-08	0.99965	0.000350216
															6.63946e-08	0.99965	0.000348032
															6.65696e-08	0.99965	0.000345865
															6.67448e-08	0.99966	0.000343714
															6.69202e-08	0.99966	0.000341579
															6.70959e-08	0.99966	0.000339461
															6.72718e-08	0.99966	0.000337359
															6.74479e-08	0.99966	0.000335272
															6.76243e-08	0.99967	0.000333201
															6.78009e-08	0.99967	0.000331146
															6.79777e-08	0.99967	0.000329106
															6.81547e-08	0.99967	0.000327082
															6.8332e-08	0.99967	0.000325073
															6.85095e-08	0.99968	0.000323078
															6.86872e-08	0.99968	0.000321099
															6.88652e-08	0.99968	0.000319134
															6.90434e-08	0.99968	0.000317184
															6.92218e-08	0.99968	0.000315248
															6.94005e-08	0.99969	0.000313327
															6.95794e-08	0.99969	0.00031142
															6.97585e-08	0.99969	0.000309527
															6.99378e-08	0.99969	0.000307649
															7.01174e-08	0.99969	0.000305784
															7.02972e-08	0.9997	0.000303933
															7.04772e-08	0.9997	0.000302095
															7.06575e-08	0.9997	0.000300271
															7.0838e-08	0.9997	0.00029846
															7.10187e-08	0.9997	0.000296663
															7.11997e-08	0.99971	0.000294879
															7.13808e-08	0.99971	0.000293108
															7.15622e-08	0.99971	0.00029135
															7.17439e-08	0.99971	0.000289605
															7.19258e-08	0.99971	0.000287872
															7.21079e-08	0.99971	0.000286152
															7.22902e-08	0.99972	0.000284445
															7.24727e-08	0.99972	0.00028275
															7.26555e-08	0.99972	0.000281067
															7.28385e-08	0.99972	0.000279396
															7.30218e-08	0.99972	0.000277738
															7.32053e-08	0.99972	0.000276091
															7.3389e-08	0.99973	0.000274457
															7.35729e-08	0.99973	0.000272834
															7.37571e-08	0.99973	0.000271223
															7.39415e-08	0.99973	0.000269623
															7.41261e-08	0.99973	0.000268035
															7.4311e-08	0.99973	0.000266459
															7.4496e-08	0.99974	0.000264893
															7.46814e-08	0.99974	0.000263339
															7.48669e-08	0.99974	0.000261796
															7.50527e-08	0.99974	0.000260264
															7.52387e-08	0.99974	0.000258743
															7.54249e-08	0.99974	0.000257233
															7.56114e-08	0.99974	0.000255733
															7.57981e-08	0.99975	0.000254244
															7.5985e-08	0.99975	0.000252766
															7.61721e-08	0.99975	0.000251298
															7.63595e-08	0.99975	0.00024984
															7.65471e-08	0.99975	0.000248393
															7.6735e-08	0.99975	0.000246956
															7.6923e-08	0.99975	0.000245529
															7.71113e-08	0.99976	0.000244112
															7.72999e-08	0.99976	0.000242706
															7.74886e-08	0.99976	0.000241309
															7.76776e-08	0.99976	0.000239921
															7.78668e-08	0.99976	0.000238544
															7.80563e-08	0.99976	0.000237176
															7.8246e-08	0.99976	0.000235818
															7.84359e-08	0.99977	0.000234469
															7.8626e-08	0.99977	0.000233129
															7.88164e-08	0.99977	0.000231799
															7.9007e-08	0.99977	0.000230478
															7.91978e-08	0.99977	0.000229167
															7.93889e-08	0.99977	0.000227864
															7.95801e-08	0.99977	0.00022657
															7.97717e-08	0.99977	0.000225286
															7.99634e-08	0.99978	0.00022401
															8.01554e-08	0.99978	0.000222743
															8.03476e-08	0.99978	0.000221485
															8.054e-08	0.99978	0.000220235
															8.07327e-08	0.99978	0.000218994
															8.09256e-08	0.99978	0.000217762
															8.11187e-08	0.99978	0.000216538
															8.1312e-08	0.99978	0.000215322
															8.15056e-08	0.99979	0.000214115
															8.16994e-08	0.99979	0.000212916
															8.18935e-08	0.99979	0.000211725
															8.20878e-08	0.99979	0.000210542
															8.22823e-08	0.99979	0.000209367
															8.2477e-08	0.99979	0.0002082
															8.2672e-08	0.99979	0.000207042
															8.28671e-08	0.99979	0.000205891
															8.30626e-08	0.9998	0.000204747
															8.32582e-08	0.9998	0.000203612
															8.34541e-08	0.9998	0.000202484
															8.36502e-08	0.9998	0.000201364
															8.38465e-08	0.9998	0.000200251
															8.40431e-08	0.9998	0.000199146
															8.42399e-08	0.9998	0.000198049
															8.44369e-08	0.9998	0.000196958
															8.46342e-08	0.9998	0.000195875
															8.48317e-08	0.99981	0.0001948
															8.50294e-08	0.99981	0.000193731
															8.52274e-08	0.99981	0.00019267
															8.54255e-08	0.99981	0.000191615
															8.56239e-08	0.99981	0.000190568
															8.58226e-08	0.99981	0.000189528
															8.60214e-08	0.99981	0.000188495
															8.62205e-08	0.99981	0.000187468
															8.64199e-08	0.99981	0.000186448
															8.66194e-08	0.99981	0.000185435
															8.68192e-08	0.99982	0.000184429
															8.70192e-08	0.99982	0.00018343
															8.72195e-08	0.99982	0.000182437
															8.74199e-08	0.99982	0.00018145
															8.76206e-08	0.99982	0.00018047
															8.78216e-08	0.99982	0.000179497
															8.80227e-08	0.99982	0.00017853
															8.82241e-08	0.99982	0.000177569
															8.84258e-08	0.99982	0.000176615
															8.86276e-08	0.99982	0.000175666
															8.88297e-08	0.99983	0.000174725
															8.9032e-08	0.99983	0.000173789
															8.92346e-08	0.99983	0.000172859
															8.94373e-08	0.99983	0.000171935
															8.96403e-08	0.99983	0.000171018
															8.98436e-08	0.99983	0.000170106
															9.0047e-08	0.99983	0.000169201
															9.02507e-08	0.99983	0.000168301
															9.04546e-08	0.99983	0.000167407
															9.06588e-08	0.99983	0.000166518
															9.08632e-08	0.99983	0.000165636
															9.10678e-08	0.99984	0.000164759
															9.12726e-08	0.99984	0.000163888
															9.14777e-08	0.99984	0.000163023
															9.1683e-08	0.99984	0.000162163
															9.18885e-08	0.99984	0.000161308
															9.20943e-08	0.99984	0.000160459
															9.23003e-08	0.99984	0.000159616
															9.25065e-08	0.99984	0.000158778
															9.27129e-08	0.99984	0.000157945
															9.29196e-08	0.99984	0.000157118
															9.31265e-08	0.99984	0.000156296
															9.33337e-08	0.99984	0.000155479
															9.3541e-08	0.99985	0.000154667
															9.37486e-08	0.99985	0.000153861
															9.39565e-08	0.99985	0.00015306
															9.41645e-08	0.99985	0.000152263
															9.43728e-08	0.99985	0.000151472
															9.45813e-08	0.99985	0.000150686
															9.47901e-08	0.99985	0.000149905
															9.49991e-08	0.99985	0.000149129
															9.52083e-08	0.99985	0.000148357
															9.54177e-08	0.99985	0.000147591
															9.56274e-08	0.99985	0.000146829
															9.58373e-08	0.99985	0.000146072
															9.60474e-08	0.99985	0.00014532
															9.62577e-08	0.99986	0.000144573
															9.64683e-08	0.99986	0.00014383
															9.66791e-08	0.99986	0.000143092
															9.68902e-08	0.99986	0.000142359
															9.71015e-08	0.99986	0.00014163
															9.7313e-08	0.99986	0.000140906
															9.75247e-08	0.99986	0.000140186
															9.77367e-08	0.99986	0.000139471
															9.79489e-08	0.99986	0.00013876
															9.81613e-08	0.99986	0.000138053
															9.83739e-08	0.99986	0.000137351
															9.85868e-08	0.99986	0.000136654
															9.87999e-08	0.99986	0.00013596
															9.90133e-08	0.99986	0.000135271
															9.92269e-08	0.99987	0.000134587
															9.94407e-08	0.99987	0.000133906
															9.96547e-08	0.99987	0.00013323
															9.9869e-08	0.99987	0.000132557
															1.00083e-07	0.99987	0.000131889
															1.00298e-07	0.99987	0.000131225
															1.00513e-07	0.99987	0.000130566
															1.00728e-07	0.99987	0.00012991
															1.00944e-07	0.99987	0.000129258
															1.01159e-07	0.99987	0.00012861
															1.01375e-07	0.99987	0.000127966
															1.01591e-07	0.99987	0.000127326
															1.01808e-07	0.99987	0.00012669
															1.02024e-07	0.99987	0.000126058
															1.02241e-07	0.99987	0.00012543
															1.02458e-07	0.99988	0.000124805
															1.02675e-07	0.99988	0.000124185
															1.02893e-07	0.99988	0.000123568
															1.0311e-07	0.99988	0.000122955
															1.03328e-07	0.99988	0.000122345
															1.03547e-07	0.99988	0.000121739
															1.03765e-07	0.99988	0.000121137
															1.03984e-07	0.99988	0.000120539
															1.04202e-07	0.99988	0.000119944
															1.04422e-07	0.99988	0.000119353
															1.04641e-07	0.99988	0.000118765
															1.0486e-07	0.99988	0.000118181
															1.0508e-07	0.99988	0.0001176
															1.053e-07	0.99988	0.000117023
															1.0552e-07	0.99988	0.000116449
															1.05741e-07	0.99988	0.000115879
															1.05962e-07	0.99988	0.000115312
															1.06183e-07	0.99989	0.000114748
															1.06404e-07	0.99989	0.000114188
															1.06625e-07	0.99989	0.000113631
															1.06847e-07	0.99989	0.000113078
															1.07069e-07	0.99989	0.000112528
															1.07291e-07	0.99989	0.000111981
															1.07513e-07	0.99989	0.000111437
															1.07735e-07	0.99989	0.000110896
															1.07958e-07	0.99989	0.000110359
															1.08181e-07	0.99989	0.000109825
															1.08404e-07	0.99989	0.000109294
															1.08628e-07	0.99989	0.000108766
															1.08852e-07	0.99989	0.000108242
															1.09076e-07	0.99989	0.00010772
															1.093e-07	0.99989	0.000107201
															1.09524e-07	0.99989	0.000106686
															1.09749e-07	0.99989	0.000106173
															1.09973e-07	0.99989	0.000105664
															1.10199e-07	0.99989	0.000105157
															1.10424e-07	0.9999	0.000104654
															1.10649e-07	0.9999	0.000104153
															1.10875e-07	0.9999	0.000103656
															1.11101e-07	0.9999	0.000103161
															1.11327e-07	0.9999	0.000102669
															1.11554e-07	0.9999	0.00010218
															1.1178e-07	0.9999	0.000101694
															1.12007e-07	0.9999	0.000101211
															1.12234e-07	0.9999	0.00010073
															1.12462e-07	0.9999	0.000100252
															1.12689e-07	0.9999	9.97773e-05
															1.12917e-07	0.9999	9.9305e-05
															1.13145e-07	0.9999	9.88355e-05
															1.13374e-07	0.9999	9.83687e-05
															1.13602e-07	0.9999	9.79046e-05
															1.13831e-07	0.9999	9.74432e-05
															1.1406e-07	0.9999	9.69844e-05
															1.14289e-07	0.9999	9.65283e-05
															1.14518e-07	0.9999	9.60747e-05
															1.14748e-07	0.9999	9.56238e-05
															1.14978e-07	0.9999	9.51755e-05
															1.15208e-07	0.99991	9.47297e-05
															1.15438e-07	0.99991	9.42865e-05
															1.15669e-07	0.99991	9.38458e-05
															1.159e-07	0.99991	9.34076e-05
															1.16131e-07	0.99991	9.2972e-05
															1.16362e-07	0.99991	9.25388e-05
															1.16594e-07	0.99991	9.2108e-05
															1.16825e-07	0.99991	9.16798e-05
															1.17057e-07	0.99991	9.12539e-05
															1.1729e-07	0.99991	9.08305e-05
															1.17522e-07	0.99991	9.04095e-05
															1.17755e-07	0.99991	8.99908e-05
															1.17988e-07	0.99991	8.95745e-05
															1.18221e-07	0.99991	8.91606e-05
															1.18454e-07	0.99991	8.8749e-05
															1.18688e-07	0.99991	8.83397e-05
															1.18921e-07	0.99991	8.79328e-05
															1.19155e-07	0.99991	8.75281e-05
															1.1939e-07	0.99991	8.71257e-05
															1.19624e-07	0.99991	8.67256e-05
															1.19859e-07	0.99991	8.63277e-05
															1.20094e-07	0.99991	8.5932e-05
															1.20329e-07	0.99991	8.55385e-05
															1.20564e-07	0.99991	8.51473e-05
															1.208e-07	0.99992	8.47582e-05
															1.21036e-07	0.99992	8.43713e-05
															1.21272e-07	0.99992	8.39866e-05
															1.21508e-07	0.99992	8.3604e-05
															1.21745e-07	0.99992	8.32235e-05
															1.21982e-07	0.99992	8.28452e-05
															1.22219e-07	0.99992	8.24689e-05
															1.22456e-07	0.99992	8.20948e-05
															1.22693e-07	0.99992	8.17227e-05
															1.22931e-07	0.99992	8.13526e-05
															1.23169e-07	0.99992	8.09847e-05
															1.23407e-07	0.99992	8.06187e-05
															1.23646e-07	0.99992	8.02548e-05
															1.23884e-07	0.99992	7.98929e-05
															1.24123e-07	0.99992	7.95329e-05
															1.24362e-07	0.99992	7.9175e-05
															1.24602e-07	0.99992	7.8819e-05
															1.24841e-07	0.99992	7.8465e-05
															1.25081e-07	0.99992	7.81129e-05
															1.25321e-07	0.99992	7.77628e-05
															1.25561e-07	0.99992	7.74145e-05
															1.25802e-07	0.99992	7.70682e-05
															1.26042e-07	0.99992	7.67238e-05
															1.26283e-07	0.99992	7.63812e-05
															1.26524e-07	0.99992	7.60405e-05
															1.26766e-07	0.99992	7.57017e-05
															1.27007e-07	0.99992	7.53647e-05
															1.27249e-07	0.99992	7.50296e-05
															1.27491e-07	0.99993	7.46962e-05
															1.27734e-07	0.99993	7.43647e-05
															1.27976e-07	0.99993	7.4035e-05
															1.28219e-07	0.99993	7.37071e-05
															1.28462e-07	0.99993	7.33809e-05
															1.28705e-07	0.99993	7.30565e-05
															1.28949e-07	0.99993	7.27339e-05
															1.29192e-07	0.99993	7.2413e-05
															1.29436e-07	0.99993	7.20938e-05
															1.2968e-07	0.99993	7.17763e-05
															1.29925e-07	0.99993	7.14606e-05
															1.30169e-07	0.99993	7.11465e-05
															1.30414e-07	0.99993	7.08342e-05
															1.30659e-07	0.99993	7.05235e-05
															1.30904e-07	0.99993	7.02145e-05
															1.3115e-07	0.99993	6.99071e-05
															1.31396e-07	0.99993	6.96014e-05
															1.31642e-07	0.99993	6.92973e-05
															1.31888e-07	0.99993	6.89948e-05
															1.32134e-07	0.99993	6.8694e-05
															1.32381e-07	0.99993	6.83947e-05
															1.32628e-07	0.99993	6.80971e-05
															1.32875e-07	0.99993	6.7801e-05
															1.33122e-07	0.99993	6.75065e-05
															1.3337e-07	0.99993	6.72136e-05
															1.33618e-07	0.99993	6.69222e-05
															1.33866e-07	0.99993	6.66324e-05
															1.34114e-07	0.99993	6.63441e-05
															1.34363e-07	0.99993	6.60573e-05
															1.34611e-07	0.99993	6.5772e-05
															1.3486e-07	0.99993	6.54883e-05
															1.3511e-07	0.99993	6.5206e-05
															1.35359e-07	0.99993	6.49253e-05
															1.35609e-07	0.99994	6.4646e-05
															1.35859e-07	0.99994	6.43681e-05
															1.36109e-07	0.99994	6.40918e-05
															1.36359e-07	0.99994	6.38169e-05
															1.3661e-07	0.99994	6.35434e-05
															1.3686e-07	0.99994	6.32713e-05
															1.37111e-07	0.99994	6.30007e-05
															1.37363e-07	0.99994	6.27315e-05
															1.37614e-07	0.99994	6.24637e-05
															1.37866e-07	0.99994	6.21973e-05
															1.38118e-07	0.99994	6.19323e-05
															1.3837e-07	0.99994	6.16687e-05
															1.38623e-07	0.99994	6.14064e-05
															1.38875e-07	0.99994	6.11455e-05
															1.39128e-07	0.99994	6.0886e-05
															1.39381e-07	0.99994	6.06278e-05
															1.39635e-07	0.99994	6.03709e-05
															1.39888e-07	0.99994	6.01154e-05
															1.40142e-07	0.99994	5.98612e-05
															1.40396e-07	0.99994	5.96083e-05
															1.4065e-07	0.99994	5.93568e-05
															1.40905e-07	0.99994	5.91065e-05
															1.41159e-07	0.99994	5.88575e-05
															1.41414e-07	0.99994	5.86098e-05
															1.4167e-07	0.99994	5.83633e-05
															1.41925e-07	0.99994	5.81182e-05
															1.42181e-07	0.99994	5.78743e-05
															1.42436e-07	0.99994	5.76316e-05
															1.42693e-07	0.99994	5.73902e-05
															1.42949e-07	0.99994	5.715e-05
															1.43205e-07	0.99994	5.69111e-05
															1.43462e-07	0.99994	5.66733e-05
															1.43719e-07	0.99994	5.64368e-05
															1.43977e-07	0.99994	5.62015e-05
															1.44234e-07	0.99994	5.59674e-05
															1.44492e-07	0.99994	5.57345e-05
															1.4475e-07	0.99994	5.55028e-05
															1.45008e-07	0.99994	5.52722e-05
															1.45266e-07	0.99994	5.50429e-05
															1.45525e-07	0.99995	5.48147e-05
															1.45784e-07	0.99995	5.45876e-05
															1.46043e-07	0.99995	5.43617e-05
															1.46302e-07	0.99995	5.41369e-05
															1.46562e-07	0.99995	5.39133e-05
															1.46821e-07	0.99995	5.36908e-05
															1.47081e-07	0.99995	5.34694e-05
															1.47342e-07	0.99995	5.32492e-05
															1.47602e-07	0.99995	5.303e-05
															1.47863e-07	0.99995	5.2812e-05
															1.48124e-07	0.99995	5.2595e-05
															1.48385e-07	0.99995	5.23792e-05
															1.48646e-07	0.99995	5.21644e-05
															1.48908e-07	0.99995	5.19507e-05
															1.4917e-07	0.99995	5.17381e-05
															1.49432e-07	0.99995	5.15265e-05
															1.49694e-07	0.99995	5.1316e-05
															1.49957e-07	0.99995	5.11066e-05
															1.50219e-07	0.99995	5.08982e-05
															1.50482e-07	0.99995	5.06908e-05
															1.50746e-07	0.99995	5.04845e-05
															1.51009e-07	0.99995	5.02792e-05
															1.51273e-07	0.99995	5.00749e-05
															1.51537e-07	0.99995	4.98716e-05
															1.51801e-07	0.99995	4.96694e-05
															1.52065e-07	0.99995	4.94681e-05
															1.5233e-07	0.99995	4.92678e-05
															1.52595e-07	0.99995	4.90686e-05
															1.5286e-07	0.99995	4.88703e-05
															1.53125e-07	0.99995	4.8673e-05
															1.53391e-07	0.99995	4.84767e-05
															1.53656e-07	0.99995	4.82813e-05
															1.53922e-07	0.99995	4.80869e-05
															1.54189e-07	0.99995	4.78935e-05
															1.54455e-07	0.99995	4.7701e-05
															1.54722e-07	0.99995	4.75095e-05
															1.54989e-07	0.99995	4.73189e-05
															1.55256e-07	0.99995	4.71292e-05
															1.55523e-07	0.99995	4.69405e-05
															1.55791e-07	0.99995	4.67527e-05
															1.56059e-07	0.99995	4.65658e-05
															1.56327e-07	0.99995	4.63798e-05
															1.56595e-07	0.99995	4.61947e-05
															1.56863e-07	0.99995	4.60106e-05
															1.57132e-07	0.99995	4.58273e-05
															1.57401e-07	0.99995	4.56449e-05
															1.5767e-07	0.99995	4.54635e-05
															1.5794e-07	0.99995	4.52829e-05
															1.58209e-07	0.99995	4.51031e-05
															1.58479e-07	0.99995	4.49243e-05
															1.58749e-07	0.99996	4.47463e-05
															1.5902e-07	0.99996	4.45692e-05
															1.5929e-07	0.99996	4.43929e-05
															1.59561e-07	0.99996	4.42175e-05
															1.59832e-07	0.99996	4.4043e-05
															1.60103e-07	0.99996	4.38692e-05
															1.60375e-07	0.99996	4.36964e-05
															1.60647e-07	0.99996	4.35243e-05
															1.60919e-07	0.99996	4.33531e-05
															1.61191e-07	0.99996	4.31827e-05
															1.61463e-07	0.99996	4.30132e-05
															1.61736e-07	0.99996	4.28444e-05
															1.62009e-07	0.99996	4.26765e-05
															1.62282e-07	0.99996	4.25093e-05
															1.62555e-07	0.99996	4.2343e-05
															1.62829e-07	0.99996	4.21774e-05
															1.63103e-07	0.99996	4.20127e-05
															1.63377e-07	0.99996	4.18487e-05
															1.63651e-07	0.99996	4.16855e-05
															1.63925e-07	0.99996	4.15231e-05
															1.642e-07	0.99996	4.13615e-05
															1.64475e-07	0.99996	4.12007e-05
															1.6475e-07	0.99996	4.10406e-05
															1.65026e-07	0.99996	4.08812e-05
															1.65301e-07	0.99996	4.07227e-05
															1.65577e-07	0.99996	4.05648e-05
															1.65853e-07	0.99996	4.04078e-05
															1.6613e-07	0.99996	4.02514e-05
															1.66406e-07	0.99996	4.00959e-05
															1.66683e-07	0.99996	3.9941e-05
															1.6696e-07	0.99996	3.97869e-05
															1.67237e-07	0.99996	3.96335e-05
															1.67515e-07	0.99996	3.94808e-05
															1.67792e-07	0.99996	3.93289e-05
															1.6807e-07	0.99996	3.91777e-05
															1.68349e-07	0.99996	3.90271e-05
															1.68627e-07	0.99996	3.88773e-05
															1.68906e-07	0.99996	3.87282e-05
															1.69185e-07	0.99996	3.85798e-05
															1.69464e-07	0.99996	3.84321e-05
															1.69743e-07	0.99996	3.82851e-05
															1.70022e-07	0.99996	3.81388e-05
															1.70302e-07	0.99996	3.79931e-05
															1.70582e-07	0.99996	3.78481e-05
															1.70863e-07	0.99996	3.77039e-05
															1.71143e-07	0.99996	3.75602e-05
															1.71424e-07	0.99996	3.74173e-05
															1.71705e-07	0.99996	3.7275e-05
															1.71986e-07	0.99996	3.71334e-05
															1.72267e-07	0.99996	3.69924e-05
															1.72549e-07	0.99996	3.68521e-05
															1.72831e-07	0.99996	3.67125e-05
															1.73113e-07	0.99996	3.65735e-05
															1.73395e-07	0.99996	3.64351e-05
															1.73678e-07	0.99996	3.62974e-05
															1.7396e-07	0.99996	3.61603e-05
															1.74243e-07	0.99996	3.60239e-05
															1.74527e-07	0.99996	3.58881e-05
															1.7481e-07	0.99996	3.57529e-05
															1.75094e-07	0.99996	3.56183e-05
															1.75378e-07	0.99996	3.54844e-05
															1.75662e-07	0.99996	3.5351e-05
															1.75946e-07	0.99996	3.52183e-05
															1.76231e-07	0.99996	3.50862e-05
															1.76516e-07	0.99996	3.49547e-05
															1.76801e-07	0.99996	3.48238e-05
															1.77086e-07	0.99997	3.46935e-05
															1.77372e-07	0.99997	3.45638e-05
															1.77657e-07	0.99997	3.44347e-05
															1.77943e-07	0.99997	3.43062e-05
															1.78229e-07	0.99997	3.41783e-05
															1.78516e-07	0.99997	3.4051e-05
															1.78803e-07	0.99997	3.39242e-05
															1.7909e-07	0.99997	3.3798e-05
															1.79377e-07	0.99997	3.36724e-05
															1.79664e-07	0.99997	3.35474e-05
															1.79952e-07	0.99997	3.34229e-05
															1.80239e-07	0.99997	3.3299e-05
															1.80528e-07	0.99997	3.31757e-05
															1.80816e-07	0.99997	3.30529e-05
															1.81104e-07	0.99997	3.29306e-05
															1.81393e-07	0.99997	3.2809e-05
															1.81682e-07	0.99997	3.26879e-05
															1.81971e-07	0.99997	3.25673e-05
															1.82261e-07	0.99997	3.24473e-05
															1.8255e-07	0.99997	3.23278e-05
															1.8284e-07	0.99997	3.22088e-05
															1.8313e-07	0.99997	3.20904e-05
															1.83421e-07	0.99997	3.19725e-05
															1.83711e-07	0.99997	3.18552e-05
															1.84002e-07	0.99997	3.17384e-05
															1.84293e-07	0.99997	3.16221e-05
															1.84584e-07	0.99997	3.15063e-05
															1.84876e-07	0.99997	3.1391e-05
															1.85168e-07	0.99997	3.12763e-05
															1.8546e-07	0.99997	3.11621e-05
															1.85752e-07	0.99997	3.10484e-05
															1.86044e-07	0.99997	3.09352e-05
															1.86337e-07	0.99997	3.08225e-05
															1.8663e-07	0.99997	3.07103e-05
															1.86923e-07	0.99997	3.05986e-05
															1.87216e-07	0.99997	3.04874e-05
															1.8751e-07	0.99997	3.03767e-05
															1.87804e-07	0.99997	3.02665e-05
															1.88098e-07	0.99997	3.01567e-05
															1.88392e-07	0.99997	3.00475e-05
															1.88687e-07	0.99997	2.99388e-05
															1.88981e-07	0.99997	2.98305e-05
															1.89276e-07	0.99997	2.97227e-05
															1.89571e-07	0.99997	2.96154e-05
															1.89867e-07	0.99997	2.95086e-05
															1.90162e-07	0.99997	2.94022e-05
															1.90458e-07	0.99997	2.92963e-05
															1.90754e-07	0.99997	2.91909e-05
															1.91051e-07	0.99997	2.90859e-05
															1.91347e-07	0.99997	2.89814e-05
															1.91644e-07	0.99997	2.88774e-05
															1.91941e-07	0.99997	2.87738e-05
															1.92238e-07	0.99997	2.86707e-05
															1.92536e-07	0.99997	2.8568e-05
															1.92834e-07	0.99997	2.84658e-05
															1.93132e-07	0.99997	2.8364e-05
															1.9343e-07	0.99997	2.82627e-05
															1.93728e-07	0.99997	2.81618e-05
															1.94027e-07	0.99997	2.80613e-05
															1.94326e-07	0.99997	2.79613e-05
															1.94625e-07	0.99997	2.78618e-05
															1.94924e-07	0.99997	2.77626e-05
															1.95224e-07	0.99997	2.76639e-05
															1.95523e-07	0.99997	2.75656e-05
															1.95823e-07	0.99997	2.74678e-05
															1.96124e-07	0.99997	2.73704e-05
															1.96424e-07	0.99997	2.72734e-05
															1.96725e-07	0.99997	2.71768e-05
															1.97026e-07	0.99997	2.70807e-05
															1.97327e-07	0.99997	2.69849e-05
															1.97628e-07	0.99997	2.68896e-05
															1.9793e-07	0.99997	2.67947e-05
															1.98232e-07	0.99997	2.67002e-05
															1.98534e-07	0.99997	2.66061e-05
															1.98836e-07	0.99997	2.65124e-05
															1.99139e-07	0.99997	2.64191e-05
															1.99442e-07	0.99997	2.63262e-05
															1.99745e-07	0.99997	2.62338e-05
															2.00048e-07	0.99997	2.61417e-05
															2.00351e-07	0.99997	2.605e-05
															2.00655e-07	0.99997	2.59587e-05
															2.00959e-07	0.99997	2.58678e-05
															2.01263e-07	0.99997	2.57773e-05
															2.01567e-07	0.99997	2.56872e-05
															2.01872e-07	0.99997	2.55974e-05
															2.02177e-07	0.99997	2.55081e-05
															2.02482e-07	0.99997	2.54191e-05
															2.02787e-07	0.99997	2.53305e-05
															2.03093e-07	0.99997	2.52423e-05
															2.03399e-07	0.99997	2.51545e-05
															2.03705e-07	0.99997	2.5067e-05
															2.04011e-07	0.99997	2.49799e-05
															2.04317e-07	0.99997	2.48932e-05
															2.04624e-07	0.99997	2.48069e-05
															2.04931e-07	0.99998	2.47209e-05
															2.05238e-07	0.99998	2.46353e-05
															2.05545e-07	0.99998	2.455e-05
															2.05853e-07	0.99998	2.44651e-05
															2.06161e-07	0.99998	2.43806e-05
															2.06469e-07	0.99998	2.42964e-05
															2.06777e-07	0.99998	2.42126e-05
															2.07086e-07	0.99998	2.41292e-05
															2.07394e-07	0.99998	2.40461e-05
															2.07703e-07	0.99998	2.39633e-05
															2.08013e-07	0.99998	2.38809e-05
															2.08322e-07	0.99998	2.37988e-05
															2.08632e-07	0.99998	2.37171e-05
															2.08942e-07	0.99998	2.36357e-05
															2.09252e-07	0.99998	2.35547e-05
															2.09562e-07	0.99998	2.3474e-05
															2.09873e-07	0.99998	2.33937e-05
															2.10184e-07	0.99998	2.33137e-05
															2.10495e-07	0.99998	2.3234e-05
															2.10806e-07	0.99998	2.31546e-05
															2.11117e-07	0.99998	2.30756e-05
															2.11429e-07	0.99998	2.2997e-05
															2.11741e-07	0.99998	2.29186e-05
															2.12053e-07	0.99998	2.28406e-05
															2.12366e-07	0.99998	2.27629e-05
															2.12678e-07	0.99998	2.26855e-05
															2.12991e-07	0.99998	2.26085e-05
															2.13304e-07	0.99998	2.25317e-05
															2.13618e-07	0.99998	2.24553e-05
															2.13931e-07	0.99998	2.23792e-05
															2.14245e-07	0.99998	2.23034e-05
															2.14559e-07	0.99998	2.2228e-05
															2.14874e-07	0.99998	2.21528e-05
															2.15188e-07	0.99998	2.2078e-05
															2.15503e-07	0.99998	2.20035e-05
															2.15818e-07	0.99998	2.19292e-05
															2.16133e-07	0.99998	2.18553e-05
															2.16448e-07	0.99998	2.17817e-05
															2.16764e-07	0.99998	2.17084e-05
															2.1708e-07	0.99998	2.16354e-05
															2.17396e-07	0.99998	2.15627e-05
															2.17712e-07	0.99998	2.14903e-05
															2.18029e-07	0.99998	2.14182e-05
															2.18346e-07	0.99998	2.13464e-05
															2.18663e-07	0.99998	2.12749e-05
															2.1898e-07	0.99998	2.12037e-05
															2.19297e-07	0.99998	2.11327e-05
															2.19615e-07	0.99998	2.10621e-05
															2.19933e-07	0.99998	2.09918e-05
															2.20251e-07	0.99998	2.09217e-05
															2.2057e-07	0.99998	2.08519e-05
															2.20888e-07	0.99998	2.07824e-05
															2.21207e-07	0.99998	2.07132e-05
															2.21526e-07	0.99998	2.06443e-05
															2.21846e-07	0.99998	2.05757e-05
															2.22165e-07	0.99998	2.05073e-05
															2.22485e-07	0.99998	2.04393e-05
															2.22805e-07	0.99998	2.03715e-05
															2.23125e-07	0.99998	2.03039e-05
															2.23446e-07	0.99998	2.02367e-05
															2.23766e-07	0.99998	2.01697e-05
															2.24087e-07	0.99998	2.0103e-05
															2.24409e-07	0.99998	2.00366e-05
															2.2473e-07	0.99998	1.99704e-05
															2.25052e-07	0.99998	1.99045e-05
															2.25373e-07	0.99998	1.98389e-05
															2.25696e-07	0.99998	1.97735e-05
															2.26018e-07	0.99998	1.97084e-05
															2.2634e-07	0.99998	1.96435e-05
															2.26663e-07	0.99998	1.9579e-05
															2.26986e-07	0.99998	1.95147e-05
															2.27309e-07	0.99998	1.94506e-05
															2.27633e-07	0.99998	1.93868e-05
															2.27957e-07	0.99998	1.93233e-05
															2.28281e-07	0.99998	1.926e-05
															2.28605e-07	0.99998	1.91969e-05
															2.28929e-07	0.99998	1.91341e-05
															2.29254e-07	0.99998	1.90716e-05
															2.29579e-07	0.99998	1.90093e-05
															2.29904e-07	0.99998	1.89473e-05
															2.30229e-07	0.99998	1.88855e-05
															2.30555e-07	0.99998	1.8824e-05
															2.3088e-07	0.99998	1.87627e-05
															2.31206e-07	0.99998	1.87017e-05
															2.31533e-07	0.99998	1.86409e-05
															2.31859e-07	0.99998	1.85803e-05
															2.32186e-07	0.99998	1.852e-05
															2.32513e-07	0.99998	1.84599e-05
															2.3284e-07	0.99998	1.84001e-05
															2.33167e-07	0.99998	1.83405e-05
															2.33495e-07	0.99998	1.82811e-05
															2.33823e-07	0.99998	1.8222e-05
															2.34151e-07	0.99998	1.81631e-05
															2.34479e-07	0.99998	1.81044e-05
															2.34807e-07	0.99998	1.8046e-05
															2.35136e-07	0.99998	1.79878e-05
															2.35465e-07	0.99998	1.79299e-05
															2.35794e-07	0.99998	1.78721e-05
															2.36124e-07	0.99998	1.78146e-05
															2.36454e-07	0.99998	1.77573e-05
															2.36784e-07	0.99998	1.77003e-05
															2.37114e-07	0.99998	1.76435e-05
															2.37444e-07	0.99998	1.75869e-05
															2.37775e-07	0.99998	1.75305e-05
															2.38105e-07	0.99998	1.74743e-05
															2.38436e-07	0.99998	1.74184e-05
															2.38768e-07	0.99998	1.73626e-05
															2.39099e-07	0.99998	1.73071e-05
															2.39431e-07	0.99998	1.72519e-05
															2.39763e-07	0.99998	1.71968e-05
															2.40095e-07	0.99998	1.71419e-05
															2.40428e-07	0.99998	1.70873e-05
															2.4076e-07	0.99998	1.70329e-05
															2.41093e-07	0.99998	1.69787e-05
															2.41426e-07	0.99998	1.69247e-05
															2.4176e-07	0.99998	1.68709e-05
															2.42093e-07	0.99998	1.68173e-05
															2.42427e-07	0.99998	1.67639e-05
															2.42761e-07	0.99998	1.67108e-05
															2.43095e-07	0.99998	1.66578e-05
															2.4343e-07	0.99998	1.66051e-05
															2.43765e-07	0.99998	1.65525e-05
															2.441e-07	0.99998	1.65002e-05
															2.44435e-07	0.99998	1.64481e-05
															2.4477e-07	0.99998	1.63961e-05
															2.45106e-07	0.99998	1.63444e-05
															2.45442e-07	0.99998	1.62928e-05
															2.45778e-07	0.99998	1.62415e-05
															2.46114e-07	0.99998	1.61904e-05
															2.46451e-07	0.99998	1.61394e-05
															2.46788e-07	0.99998	1.60887e-05
															2.47125e-07	0.99998	1.60382e-05
															2.47462e-07	0.99998	1.59878e-05
															2.478e-07	0.99998	1.59376e-05
															2.48137e-07	0.99998	1.58877e-05
															2.48475e-07	0.99998	1.58379e-05
															2.48813e-07	0.99998	1.57883e-05
															2.49152e-07	0.99998	1.57389e-05
															2.4949e-07	0.99998	1.56897e-05
															2.49829e-07	0.99998	1.56407e-05
															2.50168e-07	0.99998	1.55919e-05
															2.50508e-07	0.99998	1.55433e-05
															2.50847e-07	0.99998	1.54948e-05
															2.51187e-07	0.99998	1.54466e-05
															2.51527e-07	0.99998	1.53985e-05
															2.51867e-07	0.99998	1.53506e-05
															2.52208e-07	0.99998	1.53029e-05
															2.52549e-07	0.99998	1.52553e-05
															2.5289e-07	0.99998	1.5208e-05
															2.53231e-07	0.99998	1.51608e-05
															2.53572e-07	0.99998	1.51138e-05
															2.53914e-07	0.99998	1.5067e-05
															2.54256e-07	0.99998	1.50204e-05
															2.54598e-07	0.99998	1.49739e-05
															2.5494e-07	0.99998	1.49276e-05
															2.55283e-07	0.99998	1.48815e-05
															2.55625e-07	0.99998	1.48356e-05
															2.55968e-07	0.99998	1.47898e-05
															2.56312e-07	0.99998	1.47443e-05
															2.56655e-07	0.99999	1.46989e-05
															2.56999e-07	0.99999	1.46536e-05
															2.57343e-07	0.99999	1.46085e-05
															2.57687e-07	0.99999	1.45637e-05
															2.58031e-07	0.99999	1.45189e-05
															2.58376e-07	0.99999	1.44744e-05
															2.58721e-07	0.99999	1.443e-05
															2.59066e-07	0.99999	1.43857e-05
															2.59411e-07	0.99999	1.43417e-05
															2.59757e-07	0.99999	1.42978e-05
															2.60103e-07	0.99999	1.42541e-05
															2.60449e-07	0.99999	1.42105e-05
															2.60795e-07	0.99999	1.41671e-05
															2.61141e-07	0.99999	1.41239e-05
															2.61488e-07	0.99999	1.40808e-05
															2.61835e-07	0.99999	1.40379e-05
															2.62182e-07	0.99999	1.39951e-05
															2.62529e-07	0.99999	1.39525e-05
															2.62877e-07	0.99999	1.39101e-05
															2.63225e-07	0.99999	1.38678e-05
															2.63573e-07	0.99999	1.38257e-05
															2.63921e-07	0.99999	1.37837e-05
															2.6427e-07	0.99999	1.37419e-05
															2.64619e-07	0.99999	1.37003e-05
															2.64968e-07	0.99999	1.36588e-05
															2.65317e-07	0.99999	1.36174e-05
															2.65666e-07	0.99999	1.35763e-05
															2.66016e-07	0.99999	1.35352e-05
															2.66366e-07	0.99999	1.34943e-05
															2.66716e-07	0.99999	1.34536e-05
															2.67066e-07	0.99999	1.3413e-05
															2.67417e-07	0.99999	1.33726e-05
															2.67768e-07	0.99999	1.33323e-05
															2.68119e-07	0.99999	1.32922e-05
															2.6847e-07	0.99999	1.32522e-05
															2.68822e-07	0.99999	1.32124e-05
															2.69173e-07	0.99999	1.31727e-05
															2.69525e-07	0.99999	1.31332e-05
															2.69878e-07	0.99999	1.30938e-05
															2.7023e-07	0.99999	1.30545e-05
															2.70583e-07	0.99999	1.30154e-05
															2.70936e-07	0.99999	1.29764e-05
															2.71289e-07	0.99999	1.29376e-05
															2.71642e-07	0.99999	1.2899e-05
															2.71996e-07	0.99999	1.28604e-05
															2.7235e-07	0.99999	1.2822e-05
															2.72704e-07	0.99999	1.27838e-05
															2.73058e-07	0.99999	1.27457e-05
															2.73412e-07	0.99999	1.27077e-05
															2.73767e-07	0.99999	1.26699e-05
															2.74122e-07	0.99999	1.26322e-05
															2.74477e-07	0.99999	1.25946e-05
															2.74833e-07	0.99999	1.25572e-05
															2.75189e-07	0.99999	1.25199e-05
															2.75544e-07	0.99999	1.24828e-05
															2.75901e-07	0.99999	1.24457e-05
															2.76257e-07	0.99999	1.24089e-05
															2.76613e-07	0.99999	1.23721e-05
															2.7697e-07	0.99999	1.23355e-05
															2.77327e-07	0.99999	1.2299e-05
															2.77685e-07	0.99999	1.22627e-05
															2.78042e-07	0.99999	1.22265e-05
															2.784e-07	0.99999	1.21904e-05
															2.78758e-07	0.99999	1.21544e-05
															2.79116e-07	0.99999	1.21186e-05
															2.79474e-07	0.99999	1.20829e-05
															2.79833e-07	0.99999	1.20474e-05
															2.80192e-07	0.99999	1.20119e-05
															2.80551e-07	0.99999	1.19766e-05
															2.8091e-07	0.99999	1.19415e-05
															2.8127e-07	0.99999	1.19064e-05
															2.8163e-07	0.99999	1.18715e-05
															2.8199e-07	0.99999	1.18367e-05
															2.8235e-07	0.99999	1.1802e-05
															2.82711e-07	0.99999	1.17675e-05
															2.83071e-07	0.99999	1.1733e-05
															2.83432e-07	0.99999	1.16987e-05
															2.83793e-07	0.99999	1.16646e-05
															2.84155e-07	0.99999	1.16305e-05
															2.84517e-07	0.99999	1.15966e-05
															2.84878e-07	0.99999	1.15628e-05
															2.8524e-07	0.99999	1.15291e-05
															2.85603e-07	0.99999	1.14955e-05
															2.85965e-07	0.99999	1.14621e-05
															2.86328e-07	0.99999	1.14287e-05
															2.86691e-07	0.99999	1.13955e-05
															2.87054e-07	0.99999	1.13624e-05
															2.87418e-07	0.99999	1.13295e-05
															2.87782e-07	0.99999	1.12966e-05
															2.88146e-07	0.99999	1.12639e-05
															2.8851e-07	0.99999	1.12312e-05
															2.88874e-07	0.99999	1.11987e-05
															2.89239e-07	0.99999	1.11663e-05
															2.89604e-07	0.99999	1.11341e-05
															2.89969e-07	0.99999	1.11019e-05
															2.90334e-07	0.99999	1.10699e-05
															2.907e-07	0.99999	1.10379e-05
															2.91065e-07	0.99999	1.10061e-05
															2.91431e-07	0.99999	1.09744e-05
															2.91798e-07	0.99999	1.09428e-05
															2.92164e-07	0.99999	1.09113e-05
															2.92531e-07	0.99999	1.08799e-05
															2.92898e-07	0.99999	1.08487e-05
															2.93265e-07	0.99999	1.08175e-05
															2.93632e-07	0.99999	1.07865e-05
															2.94e-07	0.99999	1.07555e-05
															2.94368e-07	0.99999	1.07247e-05
															2.94736e-07	0.99999	1.0694e-05
															2.95104e-07	0.99999	1.06634e-05
															2.95473e-07	0.99999	1.06329e-05
															2.95842e-07	0.99999	1.06025e-05
															2.96211e-07	0.99999	1.05722e-05
															2.9658e-07	0.99999	1.0542e-05
															2.96949e-07	0.99999	1.0512e-05
															2.97319e-07	0.99999	1.0482e-05
															2.97689e-07	0.99999	1.04521e-05
															2.98059e-07	0.99999	1.04224e-05
															2.98429e-07	0.99999	1.03927e-05
															2.988e-07	0.99999	1.03632e-05
															2.99171e-07	0.99999	1.03337e-05
															2.99542e-07	0.99999	1.03044e-05
															2.99913e-07	0.99999	1.02751e-05
															3.00285e-07	0.99999	1.0246e-05
															3.00656e-07	0.99999	1.0217e-05
															3.01028e-07	0.99999	1.0188e-05
															3.01401e-07	0.99999	1.01592e-05
															3.01773e-07	0.99999	1.01305e-05
															3.02146e-07	0.99999	1.01018e-05
															3.02519e-07	0.99999	1.00733e-05
															3.02892e-07	0.99999	1.00448e-05
															3.03265e-07	0.99999	1.00165e-05
															3.03639e-07	0.99999	9.98827e-06
															3.04013e-07	0.99999	9.96012e-06
															3.04387e-07	0.99999	9.93208e-06
															3.04761e-07	0.99999	9.90413e-06
															3.05136e-07	0.99999	9.87628e-06
															3.0551e-07	0.99999	9.84852e-06
															3.05885e-07	0.99999	9.82086e-06
															3.06261e-07	0.99999	9.7933e-06
															3.06636e-07	0.99999	9.76583e-06
															3.07012e-07	0.99999	9.73845e-06
															3.07388e-07	0.99999	9.71117e-06
															3.07764e-07	0.99999	9.68399e-06
															3.0814e-07	0.99999	9.65689e-06
															3.08517e-07	0.99999	9.62989e-06
															3.08893e-07	0.99999	9.60299e-06
															3.0927e-07	0.99999	9.57617e-06
															3.09648e-07	0.99999	9.54945e-06
															3.10025e-07	0.99999	9.52282e-06
															3.10403e-07	0.99999	9.49628e-06
															3.10781e-07	0.99999	9.46983e-06
															3.11159e-07	0.99999	9.44347e-06
															3.11538e-07	0.99999	9.4172e-06
															3.11916e-07	0.99999	9.39102e-06
															3.12295e-07	0.99999	9.36493e-06
															3.12674e-07	0.99999	9.33893e-06
															3.13054e-07	0.99999	9.31302e-06
															3.13433e-07	0.99999	9.2872e-06
															3.13813e-07	0.99999	9.26146e-06
															3.14193e-07	0.99999	9.23582e-06
															3.14573e-07	0.99999	9.21026e-06
															3.14954e-07	0.99999	9.18478e-06
															3.15335e-07	0.99999	9.1594e-06
															3.15716e-07	0.99999	9.1341e-06
															3.16097e-07	0.99999	9.10888e-06
															3.16478e-07	0.99999	9.08375e-06
															3.1686e-07	0.99999	9.05871e-06
															3.17242e-07	0.99999	9.03375e-06
															3.17624e-07	0.99999	9.00888e-06
															3.18006e-07	0.99999	8.98409e-06
															3.18389e-07	0.99999	8.95938e-06
															3.18771e-07	0.99999	8.93476e-06
															3.19155e-07	0.99999	8.91022e-06
															3.19538e-07	0.99999	8.88576e-06
															3.19921e-07	0.99999	8.86139e-06
															3.20305e-07	0.99999	8.8371e-06
															3.20689e-07	0.99999	8.81289e-06
															3.21073e-07	0.99999	8.78876e-06
															3.21458e-07	0.99999	8.76471e-06
															3.21842e-07	0.99999	8.74074e-06
															3.22227e-07	0.99999	8.71686e-06
															3.22612e-07	0.99999	8.69305e-06
															3.22997e-07	0.99999	8.66933e-06
															3.23383e-07	0.99999	8.64568e-06
															3.23769e-07	0.99999	8.62211e-06
															3.24155e-07	0.99999	8.59863e-06
															3.24541e-07	0.99999	8.57522e-06
															3.24928e-07	0.99999	8.55189e-06
															3.25314e-07	0.99999	8.52863e-06
															3.25701e-07	0.99999	8.50546e-06
															3.26088e-07	0.99999	8.48236e-06
															3.26476e-07	0.99999	8.45934e-06
															3.26863e-07	0.99999	8.43639e-06
															3.27251e-07	0.99999	8.41353e-06
															3.27639e-07	0.99999	8.39074e-06
															3.28028e-07	0.99999	8.36802e-06
															3.28416e-07	0.99999	8.34538e-06
															3.28805e-07	0.99999	8.32282e-06
															3.29194e-07	0.99999	8.30033e-06
															3.29583e-07	0.99999	8.27791e-06
															3.29973e-07	0.99999	8.25557e-06
															3.30362e-07	0.99999	8.23331e-06
															3.30752e-07	0.99999	8.21111e-06
															3.31143e-07	0.99999	8.189e-06
															3.31533e-07	0.99999	8.16695e-06
															3.31924e-07	0.99999	8.14498e-06
															3.32314e-07	0.99999	8.12308e-06
															3.32705e-07	0.99999	8.10125e-06
															3.33097e-07	0.99999	8.07949e-06
															3.33488e-07	0.99999	8.05781e-06
															3.3388e-07	0.99999	8.0362e-06
															3.34272e-07	0.99999	8.01466e-06
															3.34664e-07	0.99999	7.99319e-06
															3.35057e-07	0.99999	7.97179e-06
															3.35449e-07	0.99999	7.95046e-06
															3.35842e-07	0.99999	7.9292e-06
															3.36236e-07	0.99999	7.90801e-06
															3.36629e-07	0.99999	7.88689e-06
															3.37023e-07	0.99999	7.86585e-06
															3.37416e-07	0.99999	7.84486e-06
															3.3781e-07	0.99999	7.82395e-06
															3.38205e-07	0.99999	7.80311e-06
															3.38599e-07	0.99999	7.78234e-06
															3.38994e-07	0.99999	7.76163e-06
															3.39389e-07	0.99999	7.74099e-06
															3.39784e-07	0.99999	7.72042e-06
															3.4018e-07	0.99999	7.69991e-06
															3.40575e-07	0.99999	7.67948e-06
															3.40971e-07	0.99999	7.6591e-06
															3.41367e-07	0.99999	7.6388e-06
															3.41764e-07	0.99999	7.61856e-06
															3.4216e-07	0.99999	7.59839e-06
															3.42557e-07	0.99999	7.57828e-06
															3.42954e-07	0.99999	7.55824e-06
															3.43352e-07	0.99999	7.53827e-06
															3.43749e-07	0.99999	7.51836e-06
															3.44147e-07	0.99999	7.49851e-06
															3.44545e-07	0.99999	7.47873e-06
															3.44943e-07	0.99999	7.45901e-06
															3.45341e-07	0.99999	7.43936e-06
															3.4574e-07	0.99999	7.41977e-06
															3.46139e-07	0.99999	7.40024e-06
															3.46538e-07	0.99999	7.38078e-06
															3.46937e-07	0.99999	7.36138e-06
															3.47337e-07	0.99999	7.34204e-06
															3.47737e-07	0.99999	7.32276e-06
															3.48137e-07	0.99999	7.30355e-06
															3.48537e-07	0.99999	7.2844e-06
															3.48938e-07	0.99999	7.26531e-06
															3.49338e-07	0.99999	7.24628e-06
															3.49739e-07	0.99999	7.22731e-06
															3.50141e-07	0.99999	7.20841e-06
															3.50542e-07	0.99999	7.18956e-06
															3.50944e-07	0.99999	7.17078e-06
															3.51346e-07	0.99999	7.15206e-06
															3.51748e-07	0.99999	7.13339e-06
															3.5215e-07	0.99999	7.11479e-06
															3.52553e-07	0.99999	7.09625e-06
															3.52955e-07	0.99999	7.07776e-06
															3.53358e-07	0.99999	7.05934e-06
															3.53762e-07	0.99999	7.04097e-06
															3.54165e-07	0.99999	7.02266e-06
															3.54569e-07	0.99999	7.00441e-06
															3.54973e-07	0.99999	6.98622e-06
															3.55377e-07	0.99999	6.96809e-06
															3.55782e-07	0.99999	6.95001e-06
															3.56186e-07	0.99999	6.932e-06
															3.56591e-07	0.99999	6.91404e-06
															3.56996e-07	0.99999	6.89614e-06
															3.57401e-07	0.99999	6.87829e-06
															3.57807e-07	0.99999	6.8605e-06
															3.58213e-07	0.99999	6.84277e-06
															3.58619e-07	0.99999	6.82509e-06
															3.59025e-07	0.99999	6.80747e-06
															3.59432e-07	0.99999	6.78991e-06
															3.59838e-07	0.99999	6.7724e-06
															3.60245e-07	0.99999	6.75495e-06
															3.60652e-07	0.99999	6.73755e-06
															3.6106e-07	0.99999	6.72021e-06
															3.61467e-07	0.99999	6.70293e-06
															3.61875e-07	0.99999	6.68569e-06
															3.62283e-07	0.99999	6.66852e-06
															3.62692e-07	0.99999	6.65139e-06
															3.631e-07	0.99999	6.63432e-06
															3.63509e-07	0.99999	6.61731e-06
															3.63918e-07	0.99999	6.60035e-06
															3.64327e-07	0.99999	6.58344e-06
															3.64737e-07	0.99999	6.56658e-06
															3.65147e-07	0.99999	6.54978e-06
															3.65557e-07	0.99999	6.53303e-06
															3.65967e-07	0.99999	6.51634e-06
															3.66377e-07	0.99999	6.49969e-06
															3.66788e-07	0.99999	6.4831e-06
															3.67199e-07	0.99999	6.46656e-06
															3.6761e-07	0.99999	6.45007e-06
															3.68021e-07	0.99999	6.43364e-06
															3.68432e-07	0.99999	6.41725e-06
															3.68844e-07	0.99999	6.40092e-06
															3.69256e-07	0.99999	6.38464e-06
															3.69669e-07	0.99999	6.36841e-06
															3.70081e-07	0.99999	6.35223e-06
															3.70494e-07	0.99999	6.3361e-06
															3.70907e-07	0.99999	6.32002e-06
															3.7132e-07	0.99999	6.30399e-06
															3.71733e-07	0.99999	6.28801e-06
															3.72147e-07	0.99999	6.27208e-06
															3.72561e-07	0.99999	6.2562e-06
															3.72975e-07	0.99999	6.24037e-06
															3.73389e-07	0.99999	6.22459e-06
															3.73804e-07	0.99999	6.20886e-06
															3.74218e-07	0.99999	6.19318e-06
															3.74633e-07	0.99999	6.17754e-06
															3.75049e-07	0.99999	6.16196e-06
															3.75464e-07	0.99999	6.14642e-06
															3.7588e-07	0.99999	6.13093e-06
															3.76296e-07	0.99999	6.11549e-06
															3.76712e-07	0.99999	6.1001e-06
															3.77128e-07	0.99999	6.08475e-06
															3.77545e-07	0.99999	6.06946e-06
															3.77962e-07	0.99999	6.0542e-06
															3.78379e-07	0.99999	6.039e-06
															3.78796e-07	0.99999	6.02385e-06
															3.79213e-07	0.99999	6.00874e-06
															3.79631e-07	0.99999	5.99367e-06
															3.80049e-07	0.99999	5.97866e-06
															3.80467e-07	0.99999	5.96369e-06
															3.80886e-07	0.99999	5.94876e-06
															3.81304e-07	0.99999	5.93388e-06
															3.81723e-07	0.99999	5.91905e-06
															3.82143e-07	0.99999	5.90427e-06
															3.82562e-07	0.99999	5.88952e-06
															3.82981e-07	0.99999	5.87483e-06
															3.83401e-07	0.99999	5.86018e-06
															3.83821e-07	0.99999	5.84557e-06
															3.84242e-07	0.99999	5.83101e-06
															3.84662e-07	0.99999	5.81649e-06
															3.85083e-07	0.99999	5.80202e-06
															3.85504e-07	0.99999	5.7876e-06
															3.85925e-07	0.99999	5.77321e-06
															3.86347e-07	0.99999	5.75887e-06
															3.86768e-07	0.99999	5.74458e-06
															3.8719e-07	0.99999	5.73032e-06
															3.87612e-07	0.99999	5.71612e-06
															3.88035e-07	0.99999	5.70195e-06
															3.88457e-07	0.99999	5.68783e-06
															3.8888e-07	0.99999	5.67375e-06
															3.89303e-07	0.99999	5.65971e-06
															3.89726e-07	0.99999	5.64572e-06
															3.9015e-07	0.99999	5.63177e-06
															3.90574e-07	0.99999	5.61786e-06
															3.90997e-07	0.99999	5.604e-06
															3.91422e-07	0.99999	5.59017e-06
															3.91846e-07	0.99999	5.57639e-06
															3.92271e-07	0.99999	5.56265e-06
															3.92696e-07	0.99999	5.54895e-06
															3.93121e-07	0.99999	5.5353e-06
															3.93546e-07	0.99999	5.52168e-06
															3.93972e-07	0.99999	5.50811e-06
															3.94397e-07	0.99999	5.49457e-06
															3.94823e-07	0.99999	5.48108e-06
															3.9525e-07	0.99999	5.46763e-06
															3.95676e-07	0.99999	5.45422e-06
															3.96103e-07	0.99999	5.44085e-06
															3.9653e-07	0.99999	5.42752e-06
															3.96957e-07	0.99999	5.41423e-06
															3.97385e-07	0.99999	5.40098e-06
															3.97812e-07	0.99999	5.38777e-06
															3.9824e-07	0.99999	5.3746e-06
															3.98668e-07	0.99999	5.36147e-06
															3.99096e-07	0.99999	5.34838e-06
															3.99525e-07	0.99999	5.33532e-06
															3.99954e-07	0.99999	5.32231e-06
															4.00383e-07	0.99999	5.30934e-06
															4.00812e-07	0.99999	5.2964e-06
															4.01242e-07	0.99999	5.28351e-06
															4.01671e-07	0.99999	5.27065e-06
															4.02101e-07	0.99999	5.25783e-06
															4.02531e-07	0.99999	5.24505e-06
															4.02962e-07	0.99999	5.23231e-06
															4.03392e-07	0.99999	5.21961e-06
															4.03823e-07	0.99999	5.20694e-06
															4.04254e-07	0.99999	5.19431e-06
															4.04686e-07	0.99999	5.18172e-06
															4.05117e-07	0.99999	5.16917e-06
															4.05549e-07	0.99999	5.15665e-06
															4.05981e-07	0.99999	5.14418e-06
															4.06413e-07	0.99999	5.13174e-06
															4.06846e-07	0.99999	5.11933e-06
															4.07279e-07	0.99999	5.10696e-06
															4.07711e-07	0.99999	5.09463e-06
															4.08145e-07	0.99999	5.08234e-06
															4.08578e-07	0.99999	5.07008e-06
															4.09012e-07	0.99999	5.05786e-06
															4.09445e-07	0.99999	5.04568e-06
															4.0988e-07	0.99999	5.03353e-06
															4.10314e-07	0.99999	5.02142e-06
															4.10748e-07	0.99999	5.00934e-06
															4.11183e-07	0.99999	4.9973e-06
															4.11618e-07	0.99999	4.9853e-06
															4.12053e-07	0.99999	4.97333e-06
															4.12489e-07	0.99999	4.96139e-06
															4.12925e-07	0.99999	4.94949e-06
															4.1336e-07	0.99999	4.93763e-06
															4.13797e-07	0.99999	4.9258e-06
															4.14233e-07	0.99999	4.91401e-06
															4.1467e-07	0.99999	4.90225e-06
															4.15106e-07	0.99999	4.89053e-06
															4.15544e-07	0.99999	4.87884e-06
															4.15981e-07	0.99999	4.86718e-06
															4.16418e-07	0.99999	4.85556e-06
															4.16856e-07	0.99999	4.84397e-06
															4.17294e-07	0.99999	4.83242e-06
															4.17732e-07	0.99999	4.8209e-06
															4.18171e-07	0.99999	4.80941e-06
															4.18609e-07	0.99999	4.79796e-06
															4.19048e-07	0.99999	4.78655e-06
															4.19488e-07	0.99999	4.77516e-06
															4.19927e-07	0.99999	4.76381e-06
															4.20367e-07	0.99999	4.75249e-06
															4.20806e-07	0.99999	4.74121e-06
															4.21246e-07	0.99999	4.72996e-06
															4.21687e-07	0.99999	4.71874e-06
															4.22127e-07	0.99999	4.70755e-06
															4.22568e-07	0.99999	4.6964e-06
															4.23009e-07	0.99999	4.68528e-06
															4.2345e-07	0.99999	4.67419e-06
															4.23892e-07	0.99999	4.66313e-06
															4.24333e-07	0.99999	4.65211e-06
															4.24775e-07	0.99999	4.64111e-06
															4.25217e-07	0.99999	4.63015e-06
															4.2566e-07	0.99999	4.61923e-06
															4.26102e-07	0.99999	4.60833e-06
															4.26545e-07	0.99999	4.59747e-06
															4.26988e-07	0.99999	4.58663e-06
															4.27431e-07	0.99999	4.57583e-06
															4.27875e-07	1	4.56506e-06
															4.28319e-07	1	4.55432e-06
															4.28763e-07	1	4.54361e-06
															4.29207e-07	1	4.53294e-06
															4.29651e-07	1	4.52229e-06
															4.30096e-07	1	4.51167e-06
															4.30541e-07	1	4.50109e-06
															4.30986e-07	1	4.49054e-06
															4.31431e-07	1	4.48001e-06
															4.31877e-07	1	4.46952e-06
															4.32323e-07	1	4.45906e-06
															4.32769e-07	1	4.44862e-06
															4.33215e-07	1	4.43822e-06
															4.33662e-07	1	4.42785e-06
															4.34108e-07	1	4.4175e-06
															4.34555e-07	1	4.40719e-06
															4.35002e-07	1	4.39691e-06
															4.3545e-07	1	4.38665e-06
															4.35897e-07	1	4.37643e-06
															4.36345e-07	1	4.36623e-06
															4.36793e-07	1	4.35607e-06
															4.37242e-07	1	4.34593e-06
															4.3769e-07	1	4.33582e-06
															4.38139e-07	1	4.32574e-06
															4.38588e-07	1	4.31569e-06
															4.39037e-07	1	4.30567e-06
															4.39487e-07	1	4.29568e-06
															4.39937e-07	1	4.28572e-06
															4.40387e-07	1	4.27578e-06
															4.40837e-07	1	4.26587e-06
															4.41287e-07	1	4.25599e-06
															4.41738e-07	1	4.24614e-06
															4.42189e-07	1	4.23632e-06
															4.4264e-07	1	4.22653e-06
															4.43091e-07	1	4.21676e-06
															4.43543e-07	1	4.20702e-06
															4.43995e-07	1	4.19731e-06
															4.44447e-07	1	4.18763e-06
															4.44899e-07	1	4.17797e-06
															4.45351e-07	1	4.16834e-06
															4.45804e-07	1	4.15874e-06
															4.46257e-07	1	4.14916e-06
															4.4671e-07	1	4.13962e-06
															4.47163e-07	1	4.1301e-06
															4.47617e-07	1	4.1206e-06
															4.48071e-07	1	4.11114e-06
															4.48525e-07	1	4.1017e-06
															4.48979e-07	1	4.09229e-06
															4.49434e-07	1	4.0829e-06
															4.49889e-07	1	4.07354e-06
															4.50344e-07	1	4.06421e-06
															4.50799e-07	1	4.0549e-06
															4.51254e-07	1	4.04562e-06
															4.5171e-07	1	4.03637e-06
															4.52166e-07	1	4.02714e-06
															4.52622e-07	1	4.01794e-06
															4.53079e-07	1	4.00876e-06
															4.53535e-07	1	3.99961e-06
															4.53992e-07	1	3.99048e-06
															4.54449e-07	1	3.98139e-06
															4.54906e-07	1	3.97231e-06
															4.55364e-07	1	3.96326e-06
															4.55822e-07	1	3.95424e-06
															4.5628e-07	1	3.94524e-06
															4.56738e-07	1	3.93627e-06
															4.57196e-07	1	3.92732e-06
															4.57655e-07	1	3.9184e-06
															4.58114e-07	1	3.90951e-06
															4.58573e-07	1	3.90063e-06
															4.59033e-07	1	3.89179e-06
[truncated: 4,102 more rows]

[truncated: 24 more sheets: Fig. 5a, Fig. 5f, Fig. 5g, Sup Fig.9c, Sup Fig.9d, Sup Fig.10a, Sup Fig.10b, Sup Fig.10c, Sup Fig.10d, Sup Fig.11a, Sup Fig.11b, Sup Fig.11c, Sup Fig.12b, Sup Fig.14a, Sup Fig.14b, Sup Fig.15c, Sup Fig.15d, Sup Fig.17, Sup Fig.18, Sup Fig.20 a …]
